# Supplementary material for: A set of RT-PCR assays for detection of all known avian paramyxoviruses and application in surveillance of avian paramyxoviruses in China
Source: PeerJ. 2021 Mar 4;9:e10748. doi: 10.7717/peerj.10748 (PMC7937338; doi:10.7717/peerj.10748)
Supplement: Supplemental Information 1 — These sequences are available at GenBank. [file peerj-09-10748-s001.fas]

>Seq1 [Organism=Avian avulavirus 1]Avian avulavirus 1 isolate chicken/Guangdong/2308/2018 large polymerase protein (L) gene,partial cds
aactggcggtatcagactataaagctattcgcccatgccatcaaccaactaatgggtctaccacatttctttgagtggatacatctgaggctcatggataccacgatgttcgtgggcgaccctttcaaccctccgagtgatccgactgactgtgacctaaccaaggtcccgaatgacgacatatatattgtcagtgcgagagggggtattgaggggctttgccagaagttgtggactatgatctcgattgcggctattcagttggcagcagcacgatcacattgtcgcgtagcatgtatggtccaaggg
>Seq2 [Organism=Avian avulavirus 1]Avian avulavirus 1 isolate chicken/Guangdong/2338/2018 large polymerase protein (L) gene,partial cds
AACTGGCGGTATCAGACTATAAAGCTATTCGCCCATGCCATCAACCAACTAATGGGTCTACCACATTTATTTGAGTGGATACATCTGAGGCTCATGGATACCACGATGTTTGTGGGCGACCCTTTCAACCCTCCGAGTGATCCGACTGACTGTGACCTAACCAAGGTCCCGAACGACGACATATATATTGTCAGTGCGAGAGGGGGTATTGAGGGGCTTTGCCAGAAGTTGTGGACTATGATCTCGATTGCAGCTATTCAGTTGGCAGCAGCACGATCACATTGTCGCGTAGCATGTATGGTCCAAGGG
>Seq3 [Organism=Avian avulavirus 1]Avian avulavirus 1 isolate chicken/Guangdong/2285/2018 large polymerase protein (L) gene,partial cds
AACTGGCGGTATCAGACTATAAAGCTATTCGCTCATGCCATCAACCAACTAATGGGTCTACCACATTTCTTTGAGTGGATACATCTGAGGCTCATGGATACCACGATGTTTGTGGGCGACCCTTTCAACCCTCCGAGTGATCCGACTGACTGTGACCTAACCAAGGTCCCGAACGACGACATATATATTGTCAGTGCGAGAGGGGGTATTGAGGGGCTTTGCCAGAAGTTGTGGACTATGATCTCGATTGCAGCTATTCAGTTGGCAGCAGCACGATCACATTGTCGCGTAGCATGTATGGTCCAAGGG
>Seq4 [Organism=Avian avulavirus 1]Avian avulavirus 1 isolate chicken/Guangdong/2286/2018 large polymerase protein (L) gene,partial cds
AACTGGCGGTATCAGACTATAAAGCTATTCGCTCATGCCATCAACCAACTAATGGGTCTACCACATTTATTTGAGTGGATACATCTGAGGCTCATGGATACCACGATGTTCGTGGGCGACCCTTTCAACCCTCCGAGTGATCCGACTGACTGTGACCTAACCAAGGTCCCGAACGACGACATATATATTGTCAGTGCGAGAGGGGGTATTGAGGGGCTTTGCCAGAAGTTGTGGACTATGATCTCGATTGCAGCTATTCAGTTGGCAGCAGCACGATCACATTGTCGCGTAGCATGTATGGTCCAAGGG
>Seq5 [Organism=Avian avulavirus 1]Avian avulavirus 1 isolate chicken/Guangdong/2292/2018 large polymerase protein (L) gene,partial cds
AACTGGCGGTATCAGACTATAAAGCTATTCGCTCATGCCATCAACCAACTAATGGGTCTACCACATTTATTTGAGTGGATACATCTGAGGCTCATGGATACCACGATGTTTGTGGGCGACCCTTTCAACCCTCCGAGTGATCCGACTGACTGTGACCTAACCAAGGTCCCGAATGACGACATATATATTGTCAGTGCGAGAGGGGGTATTGAGGGGCTTTGCCAGAAGTTGTGGACTATGATCTCGATTGCAGCTATTCAGTTGGCAGCAGCACGATCACATTGTCGCGTAGCATGTATGGTCCAAGGG
>Seq6 [Organism=Avian avulavirus 1]Avian avulavirus 1 isolate chicken/Guangdong/2355/2018 large polymerase protein (L) gene,partial cds
AACTGGCGGTATCAGACTATAAAGCTATTCGCTCATGCCATCAACCAACTAATGGGTCTACCACATTTATTTGAGTGGATACATCTGAGGCTCATGGATACCACGATGTTTGTGGGCGACCCTTTCAACCCTCCGAGTGATCCGACTGACTGTGACCTAACCAAGGTCCCGAACGACGACATATATATTGTCAGTGCGAGAGGGGGTATTGAGGGGCTTTGCCAGAAGTTGTGGACTATGATCTCGATTGCGGCTATTCAGTTGGCAGCAGCACGATCACATTGTCGCGTAGCATGTATGGTCCAAGGG
>Seq7 [Organism=Avian avulavirus 1]Avian avulavirus 1 isolate chicken/Guangdong/2357/2018 large polymerase protein (L) gene,partial cds
AACTGGCGGTATCAGACTATAAAGCTATTCGCTCATGCCATCAACCAACTAATGGGTCTACCACATTTATTTGAGTGGATACATCTGAGGCTCATGGATACCACGATGTTTGTGGGCGACCCTTTCAACCCTCCGAGTGATCCGACTGACTGTGACCTAACCAAGGTCCCGAACGACGACATATATATTGTCAGTGCGAGAGGGGGTATTGAGGGGCTTTGCCAGAAGTTGTGGACTATGATCTCGATTGCGGCTATTCAGTTGGCAGCAGCACGATCACATTGTCGCGTAGCATGTATGGTCCAAGGG
>Seq8 [Organism=Avian avulavirus 1]Avian avulavirus 1 isolate chicken/Guangdong/2386/2018 large polymerase protein (L) gene,partial cds
AACTGGCGGTATCAGACTATAAAGCTATTCGCTCATGCCATCAACCAACTAATGGGTCTACCACATTTATTTGAGTGGATACATCTGAGGCTCATGGATACCACGATGTTTGTGGGCGACCCTTTCAACCCTCCGAGTGATCCGACTGACTGTGACCTAACCAAGGTCCCGAATGACGACATATATATTGTCAGTGCGAGAGGGGGTATTGAGGGGCTTTGCCAGAAGTTGTGGACTATGATCTCGATTGCAGCTATTCAGTTGGCAGCAGCACGATCACATTGTCGCGTAGCATGTATGGTCCAAGGG
>Seq9 [Organism=Avian avulavirus 1]Avian avulavirus 1 isolate chicken/Guangxi/2307/2018 large polymerase protein (L) gene,partial cds
AACTGGCGGTATCAGACTATAAAGCTATTCGCTCATGCCATCAACCAACTAATGGGTCTACCACATTTATTTGAGTGGATACATCTGAGGCTCATGGATACCACGATGTTCGTGGGCGACCCTTTCAACCCTCCGAGTGATCCGACTGACTGTGACCTAACCAAGGTCCCGAACGACGACATATATATTGTCAGTGCGAGAGGGGGTATTGAGGGGCTTTGCCAGAAGTTGTGGACTATGATCTCGATTGCAGCTATTCAGTTGGCAGCAGCACGATCACATTGTCGCGTAGCATGTATGGTCCAAGGG
>Seq10 [Organism=Avian avulavirus 1]Avian avulavirus 1 isolate chicken/Guangxi/2301/2018 large polymerase protein (L) gene,partial cds
AACTGGCGGTATCAGACTATAAAGCTATTCGCTCATGCCATCAACCAACTAATGGGTCTACCACATTTCTTTGAGTGGATACATCTGAGGCTCATGGATACCACGATGTTTGTGGGCGACCCTTTCAACCCTCCGAGTGATCCGACTGACTGTGACCTAACCAAGGTCCCGAACGACGACATATATATTGTCAGTGCGAGAGGGGGTATTGAGGGGCTTTGCCAGAAGTTGTGGACTATGATCTCGATTGCAGCTATTCAGTTGGCAGCAGCACGATCACATTGTCGCGTAGCATGTATGGTCCAAGGG
>Seq11 [Organism=Avian avulavirus 1]Avian avulavirus 1 isolate chicken/Guangxi/2304/2018 large polymerase protein (L) gene,partial cds
AACTGGCGGTATCAGACTATAAAGCTATTCGCCCATGCCATCAACCAACTAATGGGTCTACCACATTTATTTGAGTGGATACATCTGAGGCTCATGGATACCACGATGTTTGTGGGCGACCCTTTCAACCCTCCGAGTGATCCGACTGACTGTGACCTAACCAAGGTCCCGAACGACGACATATATATTGTCAGTGCGAGAGGGGGTATTGAGGGGCTTTGCCAGAAGTTGTGGACTATGATCTCGATTGCAGCTATTCAGTTGGCAGCAGCACGATCACATTGTCGCGTAGCATGTATGGTCCAAGGG
>Seq12 [Organism=Avian avulavirus 1]Avian avulavirus 1 isolate chicken/Guangxi/2353/2018 large polymerase protein (L) gene,partial cds
AACTGGCGGTATCAGACTATAAAGCTATTCGCTCATGCCATCAACCAACTAATGGGTCTACCACATTTATTTGAGTGGATACATCTGAGGCTCATGGATACCACGATGTTTGTGGGCGACCCTTTCAACCCTCCGAGTGATCCGACTGACTGTGACCTAACCAAGGTCCCGAACGACGACATATATATTGTCAGTGCGAGAGGGGGTATTGAGGGGCTTTGCCAGAAGTTGTGGACTATGATCTCGATTGCAGCTATTCAGTTGGCAGCAGCACGATCACATTGTCGCGTAGCATGTATGGTCCAAGGG
>Seq13 [Organism=Avian avulavirus 1]Avian avulavirus 1 isolate chicken/Guangxi/2355/2018 large polymerase protein (L) gene,partial cds
AACTGGCGGTATCAGACTATAAAGCTATTCGCTCATGCCATCAACCAACTAATGGGTCTACCACATTTCTTTGAGTGGATACATCTGAGGCTCATGGATACCACGATGTTCGTGGGCGACCCTTTCAACCCTCCGAGTGATCCGACTGACTGTGACCTAACCAAGGTCCCGAATGACGACATATATATTGTCAGTGCGAGAGGGGGTATTGAGGGGCTTTGCCAGAAGTTGTGGACTATGATCTCGATTGCAGCTATTCAGTTGGCAGCAGCACGATCACATTGTCGCGTAGCATGTATGGTCCAAGGG
>Seq14 [Organism=Avian avulavirus 1]Avian avulavirus 1 isolate chicken/Guangxi/2395/2018 large polymerase protein (L) gene,partial cds
AACTGGCGGTATCAGACTATAAAGCTATTCGCTCATGCCATCAACCAACTAATGGGTCTACCACATTTCTTTGAGTGGATACATCTGAGGCTCATGGATACCACGATGTTCGTGGGCGACCCTTTCAACCCTCCGAGTGATCCGACTGACTGTGACCTAACCAAGGTCCCGAACGACGACATATATATTGTCAGTGCGAGAGGGGGTATTGAGGGGCTTTGCCAGAAGTTGTGGACTATGATCTCGATTGCAGCTATTCAGTTGGCAGCAGCACGATCACATTGTCGCGTAGCATGTATGGTCCAAGGG
>Seq15 [Organism=Avian avulavirus 1]Avian avulavirus 1 isolate goose/Guizhou/2175/2018 large polymerase protein (L) gene,partial cds
AACTGGCGGTATCAGACTATAAAGCTATTCGCTCATGCCATCAACCAACTAATGGGTCTACCACATTTCTTTGAGTGGATACATCTGAGGCTCATGGATACCACGATGTTTGTGGGCGACCCTTTCAACCCTCCGAGTGATCCGACTGACTGTGACCTAACCAAGGTCCCGAATGACGACATATATATTGTCAGTGCGAGAGGGGGTATTGAGGGGCTTTGCCAGAAGTTGTGGACTATGATCTCGATTGCAGCTATTCAGTTGGCAGCAGCACGATCACATTGTCGCGTAGCATGTATGGTCCAAGGG
>Seq16 [Organism=Avian avulavirus 1]Avian avulavirus 1 isolate chicken/Guizhou/2167/2018 large polymerase protein (L) gene,partial cds
AACTGGCGGTATCAGACTATAAAGCTATTCGCTCATGCCATCAACCAACTAATGGGTCTACCACATTTCTTTGAGTGGATACATCTGAGGCTCATGGATACCACGATGTTTGTGGGCGACCCTTTCAACCCTCCGAGTGATCCGACTGACTGTGACCTAACCAAGGTCCCGAACGACGACATATATATTGTCAGTGCGAGAGGGGGTATTGAGGGGCTTTGCCAGAAGTTGTGGACTATGATCTCGATTGCGGCTATTCAGTTGGCAGCAGCACGATCACATTGTCGCGTAGCATGTATGGTCCAAGGG
>Seq17 [Organism=Avian avulavirus 1]Avian avulavirus 1 isolate chicken/Guizhou/2232/2018 large polymerase protein (L) gene,partial cds
AACTGGCGGTATCAGACTATAAAGCTATTCGCTCATGCCATCAACCAACTAATGGGTCTACCACATTTATTTGAGTGGATACATCTGAGGCTCATGGATACCACGATGTTCGTGGGCGACCCTTTCAACCCTCCGAGTGATCCGACTGACTGTGACCTAACCAAGGTCCCGAATGACGACATATATATTGTCAGTGCGAGAGGGGGTATTGAGGGGCTTTGCCAGAAGTTGTGGACTATGATCTCGATTGCAGCTATTCAGTTGGCAGCAGCACGATCACATTGTCGCGTAGCATGTATGGTCCAAGGG
>Seq18 [Organism=Avian avulavirus 1]Avian avulavirus 1 isolate chicken/Guizhou/2227/2018 large polymerase protein (L) gene,partial cds
AACTGGCGGTATCAGACTATAAAGCTATTCGCTCATGCCATCAACCAACTAATGGGTCTACCACATTTATTTGAGTGGATACATCTGAGGCTCATGGATACCACGATGTTTGTGGGCGACCCTTTCAACCCTCCGAGTGATCCGACTGACTGTGACCTAACCAAGGTCCCGAACGACGACATATATATTGTCAGTGCGAGAGGGGGTATTGAGGGGCTTTGCCAGAAGTTGTGGACTATGATCTCGATTGCGGCTATTCAGTTGGCAGCAGCACGATCACATTGTCGCGTAGCATGTATGGTCCAAGGG
>Seq19 [Organism=Avian avulavirus 1]Avian avulavirus 1 isolate chicken/Guizhou/2231/2018 large polymerase protein (L) gene,partial cds
AACTGGCGGTATCAGACTATAAAGCTATTCGCTCATGCCATCAACCAACTAATGGGTCTACCACATTTATTTGAGTGGATACATCTGAGGCTCATGGATACCACGATGTTCGTGGGCGACCCTTTCAACCCTCCGAGTGATCCGACTGACTGTGACCTAACCAAGGTCCCGAATGACGACATATATATTGTCAGTGCGAGAGGGGGTATTGAGGGGCTTTGCCAGAAGTTGTGGACTATGATCTCGATTGCAGCTATTCAGTTGGCAGCAGCACGATCACATTGTCGCGTAGCATGTATGGTCCAAGGG
>Seq20 [Organism=Avian avulavirus 1]Avian avulavirus 1 isolate chicken/Guizhou/2230/2018 large polymerase protein (L) gene,partial cds
AACTGGCGGTATCAGACTATAAAGCTATTCGCCCATGCCATCAACCAACTAATGGGTCTACCACATTTCTTTGAGTGGATACATCTGAGGCTCATGGATACCACGATGTTTGTGGGCGACCCTTTCAACCCTCCGAGTGATCCGACTGACTGTGACCTAACCAAGGTCCCGAATGACGACATATATATTGTCAGTGCGAGAGGGGGTATTGAGGGGCTTTGCCAGAAGTTGTGGACTATGATCTCGATTGCGGCTATTCAGTTGGCAGCAGCACGATCACATTGTCGCGTAGCATGTATGGTCCAAGGG
>Seq21 [Organism=Avian avulavirus 1]Avian avulavirus 1 isolate chicken/Guizhou/2223/2018 large polymerase protein (L) gene,partial cds
AACTGGCGGTATCAGACTATAAAGCTATTCGCTCATGCCATCAACCAACTAATGGGTCTACCACATTTATTTGAGTGGATACATCTGAGGCTCATGGATACCACGATGTTCGTGGGCGACCCTTTCAACCCTCCGAGTGATCCGACTGACTGTGACCTAACCAAGGTCCCGAACGACGACATATATATTGTCAGTGCGAGAGGGGGTATTGAGGGGCTTTGCCAGAAGTTGTGGACTATGATCTCGATTGCAGCTATTCAGTTGGCAGCAGCACGATCACATTGTCGCGTAGCATGTATGGTCCAAGGG
>Seq22 [Organism=Avian avulavirus 1]Avian avulavirus 1 isolate chicken/Guizhou/2224/2018 large polymerase protein (L) gene,partial cds
AACTGGCGGTATCAGACTATAAAGCTATTCGCCCATGCCATCAACCAACTAATGGGTCTACCACATTTCTTTGAGTGGATACATCTGAGGCTCATGGATACCACGATGTTTGTGGGCGACCCTTTCAACCCTCCGAGTGATCCGACTGACTGTGACCTAACCAAGGTCCCGAATGACGACATATATATTGTCAGTGCGAGAGGGGGTATTGAGGGGCTTTGCCAGAAGTTGTGGACTATGATCTCGATTGCAGCTATTCAGTTGGCAGCAGCACGATCACATTGTCGCGTAGCATGTATGGTCCAAGGG
>Seq23 [Organism=Avian avulavirus 1]Avian avulavirus 1 isolate chicken/Guizhou/2235/2018 large polymerase protein (L) gene,partial cds
AACTGGCGGTATCAGACTATAAAGCTATTCGCTCATGCCATCAACCAACTAATGGGTCTACCACATTTATTTGAGTGGATACATCTGAGGCTCATGGATACCACGATGTTCGTGGGCGACCCTTTCAACCCTCCGAGTGATCCGACTGACTGTGACCTAACCAAGGTCCCGAACGACGACATATATATTGTCAGTGCGAGAGGGGGTATTGAGGGGCTTTGCCAGAAGTTGTGGACTATGATCTCGATTGCAGCTATTCAGTTGGCAGCAGCACGATCACATTGTCGCGTAGCATGTATGGTCCAAGGG
>Seq24 [Organism=Avian avulavirus 1]Avian avulavirus 1 isolate chicken/Guizhou/2263/2018 large polymerase protein (L) gene,partial cds
AACTGGCGGTATCAGACTATAAAGCTATTCGCCCATGCCATCAACCAACTAATGGGTCTACCACATTTATTTGAGTGGATACATCTGAGGCTCATGGATACCACGATGTTCGTGGGCGACCCTTTCAACCCTCCGAGTGATCCGACTGACTGTGACCTAACCAAGGTCCCGAACGACGACATATATATTGTCAGTGCGAGAGGGGGTATTGAGGGGCTTTGCCAGAAGTTGTGGACTATGATCTCGATTGCGGCTATTCAGTTGGCAGCAGCACGATCACATTGTCGCGTAGCATGTATGGTCCAAGGG
>Seq25 [Organism=Avian avulavirus 1]Avian avulavirus 1 isolate chicken/Guizhou/2319/2018 large polymerase protein (L) gene,partial cds
AACTGGCGGTATCAGACTATAAAGCTATTCGCCCATGCCATCAACCAACTAATGGGTCTACCACATTTATTTGAGTGGATACATCTGAGGCTCATGGATACCACGATGTTTGTGGGCGACCCTTTCAACCCTCCGAGTGATCCGACTGACTGTGACCTAACCAAGGTCCCGAACGACGACATATATATTGTCAGTGCGAGAGGGGGTATTGAGGGGCTTTGCCAGAAGTTGTGGACTATGATCTCGATTGCAGCTATTCAGTTGGCAGCAGCACGATCACATTGTCGCGTAGCATGTATGGTCCAAGGG
>Seq26 [Organism=Avian avulavirus 1]Avian avulavirus 1 isolate duck/Guizhou/2128/2018 large polymerase protein (L) gene,partial cds
AACTGGCGGTATCAGACTATAAAGCTATTCGCTCATGCCATCAACCAACTAATGGGTCTACCACATTTATTTGAGTGGATACATCTGAGGCTCATGGATACCACGATGTTCGTGGGCGACCCTTTCAACCCTCCGAGTGATCCGACTGACTGTGACCTAACCAAGGTCCCGAACGACGACATATATATTGTCAGTGCGAGAGGGGGTATTGAGGGGCTTTGCCAGAAGTTGTGGACTATGATCTCGATTGCGGCTATTCAGTTGGCAGCAGCACGATCACATTGTCGCGTAGCATGTATGGTCCAAGGG
>Seq27 [Organism=Avian avulavirus 1]Avian avulavirus 1 isolate duck/Guizhou/2312/2018 large polymerase protein (L) gene,partial cds
AACTGGCGGTATCAGACTATAAAGCTATTCGCTCATGCCATCAACCAACTAATGGGTCTACCACATTTATTTGAGTGGATACATCTGAGGCTCATGGATACCACGATGTTTGTGGGCGACCCTTTCAACCCTCCGAGTGATCCGACTGACTGTGACCTAACCAAGGTCCCGAACGACGACATATATATTGTCAGTGCGAGAGGGGGTATTGAGGGGCTTTGCCAGAAGTTGTGGACTATGATCTCGATTGCAGCTATTCAGTTGGCAGCAGCACGATCACATTGTCGCGTAGCATGTATGGTCCAAGGG
>Seq28 [Organism=Avian avulavirus 1]Avian avulavirus 1 isolate duck/Guizhou/2078/2018 large polymerase protein (L) gene,partial cds
AACTGGCGGTATCAGACTATAAAGCTATTCGCTCATGCCATCAACCAACTAATGGGTCTACCACATTTCTTTGAGTGGATACATCTGAGGCTCATGGATACCACGATGTTTGTGGGCGACCCTTTCAACCCTCCGAGTGATCCGACTGACTGTGACCTAACCAAGGTCCCGAACGACGACATATATATTGTCAGTGCGAGAGGGGGTATTGAGGGGCTTTGCCAGAAGTTGTGGACTATGATCTCGATTGCGGCTATTCAGTTGGCAGCAGCACGATCACATTGTCGCGTAGCATGTATGGTCCAAGGG
>Seq29 [Organism=Avian avulavirus 1]Avian avulavirus 1 isolate duck/Guizhou/2098/2018 large polymerase protein (L) gene,partial cds
AACTGGCGGTATCAGACTATAAAGCTATTCGCTCATGCCATCAACCAACTAATGGGTCTACCACATTTCTTTGAGTGGATACATCTGAGGCTCATGGATACCACGATGTTTGTGGGCGACCCTTTCAACCCTCCGAGTGATCCGACTGACTGTGACCTAACCAAGGTCCCGAACGACGACATATATATTGTCAGTGCGAGAGGGGGTATTGAGGGGCTTTGCCAGAAGTTGTGGACTATGATCTCGATTGCGGCTATTCAGTTGGCAGCAGCACGATCACATTGTCGCGTAGCATGTATGGTCCAAGGG
>Seq30 [Organism=Avian avulavirus 1]Avian avulavirus 1 isolate duck/Guizhou/2240/2018 large polymerase protein (L) gene,partial cds
AACTGGCGGTATCAGACTATAAAGCTATTCGCTCATGCCATCAACCAACTAATGGGTCTACCACATTTCTTTGAGTGGATACATCTGAGGCTCATGGATACCACGATGTTTGTGGGCGACCCTTTCAACCCTCCGAGTGATCCGACTGACTGTGACCTAACCAAGGTCCCGAACGACGACATATATATTGTCAGTGCGAGAGGGGGTATTGAGGGGCTTTGCCAGAAGTTGTGGACTATGATCTCGATTGCGGCTATTCAGTTGGCAGCAGCACGATCACATTGTCGCGTAGCATGTATGGTCCAAGGG
>Seq31 [Organism=Avian avulavirus 1]Avian avulavirus 1 isolate chicken/Jiangxi/2071/2018 large polymerase protein (L) gene,partial cds
AACTGGCGGTATCAGACTATAAAGCTATTCGCTCATGCCATCAACCAACTAATGGGTCTACCACATTTATTTGAGTGGATACATCTGAGGCTCATGGATACCACGATGTTTGTGGGCGACCCTTTCAACCCTCCGAGTGATCCGACTGACTGTGACCTAACCAAGGTCCCGAACGACGACATATATATTGTCAGTGCGAGAGGGGGTATTGAGGGGCTTTGCCAGAAGTTGTGGACTATGATCTCGATTGCAGCTATTCAGTTGGCAGCAGCACGATCACATTGTCGCGTAGCATGTATGGTCCAAGGG
>Seq32 [Organism=Avian avulavirus 1]Avian avulavirus 1 isolate chicken/Jiangxi/2072/2018 large polymerase protein (L) gene,partial cds
AACTGGCGGTATCAGACTATAAAGCTATTCGCCCATGCCATCAACCAACTAATGGGTCTACCACATTTATTTGAGTGGATACATCTGAGGCTCATGGATACCACGATGTTTGTGGGCGACCCTTTCAACCCTCCGAGTGATCCGACTGACTGTGACCTAACCAAGGTCCCGAACGACGACATATATATTGTCAGTGCGAGAGGGGGTATTGAGGGGCTTTGCCAGAAGTTGTGGACTATGATCTCGATTGCAGCTATTCAGTTGGCAGCAGCACGATCACATTGTCGCGTAGCATGTATGGTCCAAGGG
>Seq33 [Organism=Avian avulavirus 1]Avian avulavirus 1 isolate chicken/Jiangxi/2073/2018 large polymerase protein (L) gene,partial cds
AACTGGCGGTATCAGACTATAAAGCTATTCGCTCATGCCATCAACCAACTAATGGGTCTACCACATTTATTTGAGTGGATACATCTGAGGCTCATGGATACCACGATGTTTGTGGGCGACCCTTTCAACCCTCCGAGTGATCCGACTGACTGTGACCTAACCAAGGTCCCGAACGACGACATATATATTGTCAGTGCGAGAGGGGGTATTGAGGGGCTTTGCCAGAAGTTGTGGACTATGATCTCGATTGCAGCTATTCAGTTGGCAGCAGCACGATCACATTGTCGCGTAGCATGTATGGTCCAAGGG
>Seq34 [Organism=Avian avulavirus 1]Avian avulavirus 1 isolate chicken/Jiangxi/2074/2018 large polymerase protein (L) gene,partial cds
AACTGGCGGTATCAGACTATAAAGCTATTCGCTCATGCCATCAACCAACTAATGGGTCTACCACATTTATTTGAGTGGATACATCTGAGGCTCATGGATACCACGATGTTTGTGGGCGACCCTTTCAACCCTCCGAGTGATCCGACTGACTGTGACCTAACCAAGGTCCCGAACGACGACATATATATTGTCAGTGCGAGAGGGGGTATTGAGGGGCTTTGCCAGAAGTTGTGGACTATGATCTCGATTGCAGCTATTCAGTTGGCAGCAGCACGATCACATTGTCGCGTAGCATGTATGGTCCAAGGG
>Seq35 [Organism=Avian avulavirus 1]Avian avulavirus 1 isolate chicken/Jiangxi/2086/2018 large polymerase protein (L) gene,partial cds
AACTGGCGGTATCAGACTATAAAGCTATTCGCCCATGCCATCAACCAACTAATGGGTCTACCACATTTATTTGAGTGGATACATCTGAGGCTCATGGATACCACGATGTTCGTGGGCGACCCTTTCAACCCTCCGAGTGATCCGACTGACTGTGACCTAACCAAGGTCCCGAATGACGACATATATATTGTCAGTGCGAGAGGGGGTATTGAGGGGCTTTGCCAGAAGTTGTGGACTATGATCTCGATTGCAGCTATTCAGTTGGCAGCAGCACGATCACATTGTCGCGTAGCATGTATGGTCCAAGGG
>Seq36 [Organism=Avian avulavirus 1]Avian avulavirus 1 isolate chicken/Jiangxi/2336/2018 large polymerase protein (L) gene,partial cds
AACTGGCGGTATCAGACTATAAAGCTATTCGCCCATGCCATCAACCAACTAATGGGTCTACCACATTTCTTTGAGTGGATACATCTGAGGCTCATGGATACCACGATGTTCGTGGGCGACCCTTTCAACCCTCCGAGTGATCCGACTGACTGTGACCTAACCAAGGTCCCGAACGACGACATATATATTGTCAGTGCGAGAGGGGGTATTGAGGGGCTTTGCCAGAAGTTGTGGACTATGATCTCGATTGCGGCTATTCAGTTGGCAGCAGCACGATCACATTGTCGCGTAGCATGTATGGTCCAAGGG
>Seq37 [Organism=Avian avulavirus 1]Avian avulavirus 1 isolate duck/Xizang/2090/2018 large polymerase protein (L) gene,partial cds
AACTGGCGGTATCAGACTATAAAGCTATTCGCCCATGCCATCAACCAACTAATGGGTCTACCACATTTCTTTGAGTGGATACATCTGAGGCTCATGGATACCACGATGTTCGTGGGCGACCCTTTCAACCCTCCGAGTGATCCGACTGACTGTGACCTAACCAAGGTCCCGAACGACGACATATATATTGTCAGTGCGAGAGGGGGTATTGAGGGGCTTTGCCAGAAGTTGTGGACTATGATCTCGATTGCGGCTATTCAGTTGGCAGCAGCACGATCACATTGTCGCGTAGCATGTATGGTCCAAGGG
>Seq38 [Organism=Avian avulavirus 1]Avian avulavirus 1 isolate chicken/Yunnan/2073/2018 large polymerase protein (L) gene,partial cds
AACTGGCGGTATCAGACTATAAAGCTATTCGCTCATGCCATCAACCAACTAATGGGTCTACCACATTTATTTGAGTGGATACATCTGAGGCTCATGGATACCACGATGTTTGTGGGCGACCCTTTCAACCCTCCGAGTGATCCGACTGACTGTGACCTAACCAAGGTCCCGAACGACGACATATATATTGTCAGTGCGAGAGGGGGTATTGAGGGGCTTTGCCAGAAGTTGTGGACTATGATCTCGATTGCAGCTATTCAGTTGGCAGCAGCACGATCACATTGTCGCGTAGCATGTATGGTCCAAGGG
>Seq39 [Organism=Avian avulavirus 1]Avian avulavirus 1 isolate chicken/Yunnan/2149/2018 large polymerase protein (L) gene,partial cds
AACTGGCGGTATCAGACTATAAAGCTATTCGCTCATGCCATCAACCAACTAATGGGTCTACCACATTTATTTGAGTGGATACATCTGAGGCTCATGGATACCACGATGTTTGTGGGCGACCCTTTCAACCCTCCGAGTGATCCGACTGACTGTGACCTAACCAAGGTCCCGAACGACGACATATATATTGTCAGTGCGAGAGGGGGTATTGAGGGGCTTTGCCAGAAGTTGTGGACTATGATCTCGATTGCAGCTATTCAGTTGGCAGCAGCACGATCACATTGTCGCGTAGCATGTATGGTCCAAGGG
>Seq40 [Organism=Avian avulavirus 1]Avian avulavirus 1 isolate chicken/Yunnan/2305/2018 large polymerase protein (L) gene,partial cds
AACTGGCGGTATCAGACTATAAAGCTATTCGCCCATGCCATCAACCAACTAATGGGTCTACCACATTTATTTGAGTGGATACATCTGAGGCTCATGGATACCACGATGTTTGTGGGCGACCCTTTCAACCCTCCGAGTGATCCGACTGACTGTGACCTAACCAAGGTCCCGAACGACGACATATATATTGTCAGTGCGAGAGGGGGTATTGAGGGGCTTTGCCAGAAGTTGTGGACTATGATCTCGATTGCGGCTATTCAGTTGGCAGCAGCACGATCACATTGTCGCGTAGCATGTATGGTCCAAGGG
>Seq41 [Organism=Avian avulavirus 1]Avian avulavirus 1 isolate chicken/Heilongjiang/2149/2018 large polymerase protein (L) gene,partial cds
AATTGGAGATATCAGACAATCAAATTGTTCGCTCATGCCATCAATCAGTTGATGGGCCTACCTCACTTCTTCGAATGGATTCATCTAAGACTGATGGACACTACGATGTTCGTAGGAGACCCTTTCAATCCTCCAAGTGACCCTACTGACTGTGACCTCTCAAGAGTCCCTAATGATGACATATATATTGTCAGTGCCAGAGGGGGTATCGAAGGATTATGCCAGAAGCTGTGGACAATGATCTCAATTGCTGCAATCCAACTTGCTGCAGCTAGATCGCATTGTCGTGTTGCCTGTATGGTACAGGGT
>Seq42 [Organism=Avian avulavirus 1]Avian avulavirus 1 isolate duck/Guizhou/2031/2018 large polymerase protein (L) gene,partial cds
AATTGGAGATATCAGACAGTCAAACTGTTCGCTCATGCCATCAATCAGCTGATGGGCCTACCTCACTTCTTCGAGTGGATTCATCTAAGACTAATGGATACTACAATGTTTGTAGGAGACCCTTTCAATCCCCCAAGTGACCCTACTGACTGTGATCTCTCAAGAGTCCCAAATGATGACATATATATTGTCAGTGCTAGAGGGGGTATTGAGGGATTATGTCAGAAGCTATGGACAATGATCTCAATTGCTGCAATCCAACTTGCTGCAGCAAGATCACATTGTCGCGTCGCCTGTATGGTACAGGGT
>Seq43 [Organism=Avian avulavirus 1]Avian avulavirus 1 isolate duck/Guizhou/2071/2018 large polymerase protein (L) gene,partial cds
AATTGGAGATATCAGACAGTCAAACTGTTCGCCCATGCCATCAATCAGCTGATGGGCCTACCTCACTTCTTCGAGTGGATTCATCTAAGACTAATGGATACTACAATGTTTGTAGGAGATCCTTTCAATCCCCCAAGTGACCCGACTGACTGTGATCTATCAAGAGTCCCAAATGATGACATATATATTGTCAGTGCTAGAGGGGGTATTGAGGGATTATGCCAGAAGCTATGGACAATGATCTCAATTGCTGCAATCCAGCTTGCTGCAGCAAGATCACATTGTCGCGTCGCCTGCATGGTACAGGGT
>Seq44 [Organism=Avian avulavirus 1]Avian avulavirus 1 isolate duck/Guizhou/2077/2018 large polymerase protein (L) gene,partial cds
AATTGGAGATATCAGACAGTCAAACTGTTCGCTCATGCCATCAACCAGCTGATGGGCTTACCTCACTTCTTCGAGTGGATACATCTAAGACTAATGGACACTACAATGTTTGTAGGAGACCCTTTCAATCCCCCAAGTGACCCTACTGACTGTGATCTCTCAAGAGTCCCAAATGATGACATATATATTGTCAGCGCTAGAGGGGGTATTGAGGGATTATGTCAGAAGCTATGGACAATGATCTCAATTGCTGCAATCCAACTTGCTGCAGCAAGATCACATTGTCGCGTCGCCTGTATGGTACAGGGT
>Seq45 [Organism=Avian avulavirus 1]Avian avulavirus 1 isolate duck/Guizhou/2079/2018 large polymerase protein (L) gene,partial cds
AATTGGAGATATCAGACAGTCAAACTGTTCGCTCATGCCATCAATCAGCTGATGGGCTTACCTCACTTCTTCGAGTGGATTCATCTAAGACTAATGGATACTACGATGTTTGTAGGAGACCCTTTCAATCCCCCGAGTGACCCTACTGACTGTGATCTCTCAAGAGTCCCAAATGATGATATATACATTGTCAGTGCTAGAGGGGGTATTGAGGGATTATGTCAGAAGCTATGGACAATGATCTCAATTGCTGCAATCCAACTTGCTGCAGCAAGATCACATTGTCGCGTCGCCTGTATGGTACAGGGT
>Seq46 [Organism=Avian avulavirus 1]Avian avulavirus 1 isolate chicken/Ningxia/2037/2018 large polymerase protein (L) gene,partial cds
AATTGGAGATATCAGACAGTCAAGCTGTTCGCTCATGCCATCAATCAGCTGATGGGCTTACCTCACTTCTTCGAGTGGATTCATCTTAGACTAATGGATACTACGATGTTTGTAGGGGACCCTTTCAATCCTCCAAGTGACCCTACGGACTGTGATCTATCAAGAGTCCCAAATGATGACATATATATTGTCAGTGCTAGGGGAGGCATTGAGGGATTATGCCAGAAGCTATGGACAATGATCTCAATTGCTGCAATCCAGCTTGCTGCAGCAAGATCACATTGTCGCGTTGCCTGTATGGTACAAGGC
>Seq47 [Organism=Avian avulavirus 1]Avian avulavirus 1 isolate duck/Xizang/2087/2018 large polymerase protein (L) gene,partial cds
AATTGGAGATATCAGACGGTCAAGCTGTTCGCTCATGCCATCAACCAGCTGATGGGTTTACCTCACTTCTTCGAGTGGATACATCTTAGACTAATGGATACTACGATGTTCGTAGGGGACCCTTACAATCCTCCAAGTGACCCTACGGACTGTGATCTATCAAGAGTCCCAAATGATGACATATATATTGTCAGTGCTAGGGGAGGCATTGAGGGATTATGCCAGAAGCTATGGACAATGATCTCAATTGCTGCAATCCAGCTTGCTGCAGCAAGATCACATTGTCGCGTTGCCTGTATGGTACAAGGC
>Seq48 [Organism=Avian avulavirus 1]Avian avulavirus 1 isolate duck/Guangxi/2215/2018 large polymerase protein (L) gene,partial cds
AATTGGAGATATCAGACAGTCAAGCTGTTCGCTCATGCCATCAATCAGCTGATGGGCTTACCTCACTTCTTCGAGTGGATTCATCTTAGACTAATGGATACTACGATGTTTGTAGGGGACCCTTTCAATCCTCCAAGTGATCCTACGGACTGTGATCTATCAAGAGTCCCGAATGATGACATATACATTGTCAGCGCTAGGGGAGGCATTGAGGGATTATGCCAGAAGTTATGGACAATGATCTCGATTGCCGCAATCCAGCTTGCTGCAGCAAGATCGCATTGTCGCGTTGCCTGTATGGTACAAGGC
>Seq49 [Organism=Avian avulavirus 1]Avian avulavirus 1 isolate duck/Guangxi/2311/2018 large polymerase protein (L) gene,partial cds
AATTGGAGATATCAGACAGTCAAGCTGTTCGCTCATGCCATCAATCAGCTGATGGGCTTACCTCACTTCTTCGAGTGGATTCATCTTAGACTAATGGATACTACGATGTTTGTAGGGGACCCTTTCAATCCTCCAAGTGACCCTACGGACTGTGATCTATCAAGAGTCCCAAATGATGACATATACATTGTCAGTGCTAGGGGAGGCATTGAGGGATTATGTCAGAAGCTGTGGACTATGATCTCGATTGCTGCAATCCAGCTGGCTGCAGCAAGATCACATTGTCGCGTTGCCTGTATGGTACAAGGC
>Seq50 [Organism=Avian avulavirus 1]Avian avulavirus 1 isolate duck/Guangxi/2354/2018 large polymerase protein (L) gene,partial cds
AATTGGAGATATCAGACAGTCAAGCTGTTCGCTCATGCCATCAATCAGCTAATGGGCTTACCTCACTTCTTCGAGTGGATTCATCTTAGACTAATGGATACTACAATGTTTGTAGGAGACCCTTTCAATCCTCCGAGTGACCCTACGGACTGTGATCTATCAAGGGTCCCAAATGATGACATATATATTGTCAGTGCTAGGGGAGGCATTGAGGGATTATGCCAGAAGCTATGGACAATGATCTCAATTGCTGCAATCCAGCTTGCTGCAGCAAGATCACATTGTCGCGTTGCCTGTATGGTACAAGGC
>Seq51 [Organism=Avian avulavirus 1]Avian avulavirus 1 isolate chicken/Yunnan/2160/2018 large polymerase protein (L) gene,partial cds
AATTGGAGGTATCAGACGGTCAAGCTGTTCGCTCACGCCATCAACCAGCTGATGGGCTTACCTCACTTCTTCGAGTGGATTCATCTTAGACTAATGGATACTACAATGTTCGTAGGGGACCCTTTCAATCCTCCGAGTGATCCTACGGACTGTGATCTATCAAGAGTCCCAAATGATGACATATACATTGTCAGCGCTAGGGGAGGCATTGAGGGATTATGCCAGAAGCTATGGACAATGATCTCAATTGCTGCAATCCAGCTTGCTGCAGCAAGATCACATTGTCGCGTTGCCTGTATGGTACAAGGC
>Seq52 [Organism=Avian avulavirus 1]Avian avulavirus 1 isolate pigeon/Ningxia/2366/2018 large polymerase protein (L) gene,partial cds
AACTGGAGATATCAGACAGTTAAGCTATTCGCCCATGCCATCAATCAGCTGATGGGCCTACCTCACTTCTTCGAGTGGATTCACCTTAGACTAATGGACACTACGATGTTTGTAGGAGATCCTTTCAATCCTCCAAGTGACCCGACCGACTGTGATCTATCAAGAGTCCCGAATGATGATATATATATTGTCAGTGCTAGAGGGGGCATTGAGGGATTATGCCAGAAGCTATGGACAATGATCTCAATTGCTGCAATCCAACTTGCTGCAGCAAGATCGCATTGTCGAGTTGCCTGCATGGTACAAGGT
>Seq53 [Organism=Avian avulavirus 1]Avian avulavirus 1 isolate pigeon/Ningxia/2364/2018 large polymerase protein (L) gene,partial cds
AACTGGAGATATCAGACAGTTAAGCTATTCGCCCACGCCATCAACCAGCTGATGGGCCTACCTCACTTCTTCGAGTGGATTCACCTTAGACTAATGGACACTACGATGTTCGTAGGAGATCCTTTCAATCCTCCAAGTGACCCGACCGACTGTGATCTATCAAGAGTCCCGAATGATGATATATACATTGTCAGTGCTAGAGGGGGCATTGAGGGATTATGCCAGAAGCTATGGACAATGATCTCGATTGCTGCAATCCAACTTGCTGCAGCAAGATCGCATTGTCGAGTTGCCTGTATGGTACAAGGT
>Seq54 [Organism=Avian avulavirus 1]Avian avulavirus 1 isolate chicken/Yunnan/2120/2018 large polymerase protein (L) gene,partial cds
AACTGGAGATATCAGACAATTAAGCTATTTGCCCATGCCATCAATCAGCTGATGGGCCTACCTCACTTCTTCGAGTGGATTCATCTTAGACTAATGGACACTACGATGTTTGTAGGAGATCCTTTCAACCCTCCAAGTGACCCGACCGACTGCGATTTATCAAGAGTCCCGAATGATGACATATATATTGTCAGCGCTAGGGGGGGCATTGAGGGATTATGCCAGAAGCTATGGACAATGATCTCAATTGCTGCAATCCAACTTGCTGCAGCAAGATCACATTGTAGAGTCGCCTGCATGGTACAAGGT
>Seq55 [Organism=Avian avulavirus 1]Avian avulavirus 1 isolate chicken/Yunnan/2136/2018 large polymerase protein (L) gene,partial cds
AACTGGAGATATCAGACAATTAAGCTATTTGCCCACGCCATCAACCAGCTGATGGGCCTACCTCACTTCTTCGAGTGGATTCATCTTAGACTAATGGACACTACGATGTTTGTAGGAGATCCTTTCAACCCTCGAAGTGACCCGACCGACTGCGATTTATCAAGAGTCCCGAATGATGACATATACATTGTCAGTGCTAGGGGGGGCATTGAGGGATTATGCCAGAAGTTATGGACAATGATCTCGATTGCCGCAATCCAACTTGCTGCAGCAAGATCACATTGTAGAGTCGCCTGTATGGTACAAGGT
>Seq56 [Organism=Avian avulavirus 1]Avian avulavirus 1 isolate pigeon/Jiangsu/2453/2018 large polymerase protein (L) gene,partial cds
AATTGGAGATATCAGACAATCAAATTGTTCGCTCATGCCATCAATCAGTTGATGGGCCTACCTCACTTCTTCGAATGGATACACCTTAGACTGATGGACACTACGATGTTCGTAGGAGACCCTTTCAATCCTCCAAGTGACCCTACTGACTGTGACCTCTCAAGAGTCCCTAATGATGACATATATATTGTCAGTGCCAGAGGGGGTATCGAAGGATTGTGCCAGAAGCTATGGACAATGATCTCGATTGCTGCAATCCAACTTGCTGCAGCTAGATCGCATTGTCGTGTTGCCTGTATGGTACAGGGT
>Seq57 [Organism=Avian avulavirus 1]Avian avulavirus 1 isolate chicken/Guangdong/2383/2018 large polymerase protein (L) gene,partial cds
AATTGGAGATATCAGACAATCAAATTGTTCGCTCATGCCATCAATCAGTTGATGGGCCTACCTCACTTCTTCGAGTGGATTCACCTAAGGCTGATGGACACTACGATGTTCGTAGGAGACCCTTTCAATCCTCCAAGTGACCCTACTGACTGTGACCTCTCAAGAGTCCCTAATGATGACATATATATTGTCAGTGCCAGAGGGGGTATCGAAGGGTTATGCCAGAAGCTATGGACAATGATCTCAATTGCCGCAATCCAACTTGCTGCAGCTAGATCGCATTGTCGTGTTGCCTGTATGGTACAGGGT
>Seq58 [Organism=Avian avulavirus 1]Avian avulavirus 1 isolate duck/Guizhou/2076/2018 large polymerase protein (L) gene,partial cds
AACTGGAGATATCAGACAATCAAATTGTTCGCTCATGCCATCAATCAGTTGATGGGCCTACCTCACTTCTTTGAATGGATTCACCTAAGACTGATGGATACTACGATGTTCGTAGGAGACCCTTTCAATCCTCCAAGTGACCCTACTGACTGTGACCTCTCAAGAGTCCCTAATGATGACATATATATTGTCAGTGCCAGAGGGGGTATCGAGGGATTATGCCAGAAGCTATGGACAATGATCTCAATTGCTGCAATCCAGCTTGCTGCAGCTAGATCGCATTGTCGTGTTGCCTGTATGGTACAGGGT
>Seq59 [Organism=Avian avulavirus 1]Avian avulavirus 1 isolate duck/Guizhou/2080/2018 large polymerase protein (L) gene,partial cds
AATTGGCGATATCAGACAATCAAATTGTTCGCTCATGCCATCAATCAGTTGATGGGCCTACCTCACTTATTCGAATGGATTCACCTAAGACTGATGGACACCACGATGTTCGTAGGAGACCCTTTCAATCCTCCAAGTGACCCTACTGACTGTGACCTCTCAAGAGTCCCTAATGATGACATATATATTGTCAGTGCCAGAGGGGGCATCGAAGGATTATGCCAGAAGCTATGGACAATGATCTCAATTGCTGCAATCCAACTTGCAGCAGCTAGATCGCATTGTCGTGTTGCCTGTATGGTACAGGGT
>Seq60 [Organism=Avian avulavirus 1]Avian avulavirus 1 isolate duck/Guizhou/2100/2018 large polymerase protein (L) gene,partial cds
AATTGGAGATATCAGACGATCAAATTGTTCGCTCATGCCATCAATCAGTTGATGGGCCTACCTCATTTCTTCGAATGGATTCACCTAAGACTGATGGACACTACAATGTTCGTAGGAGACCCTTTCAATCCTCCAAGTGACCCTACTGACTGTGACCTCTCAAGAGTCCCTAATGATGACATATATATTGTCAGTGCTAGAGGGGGTATCGAAGGATTATGCCAGAAGCTATGGACAATGATCTCAATTGCTGCAATCCAACTTGCTGCAGCAAGATCGCATTGTCGTGTTGCCTGTATGGTACAGGGT
>Seq61 [Organism=Avian avulavirus 1]Avian avulavirus 1 isolate duck/Guizhou/2117/2018 large polymerase protein (L) gene,partial cds
AATTGGAGATATCAGACAGTCAAATTGTTCGCTCATGCCATCAATCAGTTGATGGGCCTACCACACTTCTTCGAATGGATTCACCTAAGACTGATGGACACTACGATGTTTGTAGGAGACCCTTTCAATCCTCCAAGTGACCCTACTGACTGTGACCTCTCAAGAGTCCCTAATGATGACATATACATTGTCAGTGCCAGAGGGGGTATCGAAGGATTATGCCAGAAGCTATGGACAATGATCTCAATTGCTGCAATCCAACTTGCTGCAGCTAGATCACATTGTCGTGTTGCCTGTATGGTACAGGGT
>Seq62 [Organism=Avian avulavirus 1]Avian avulavirus 1 isolate duck/Guizhou/2126/2018 large polymerase protein (L) gene,partial cds
AATTGGAGATATCAGACAATCAAGTTGTTCGCTCATGCCATCAATCAGTTGATGGGCTTACCTCACTTCTTCGAATGGATTCACCTAAGACTGATGGACACTACGATGTTCGTGGGAGACCCTTTCAATCCTCCAAGTGACCCTACTGACTGTGACCTCTCAAGAGTCCCTAATGACGACATATATATTGTCAGTGCCAGAGGGGGTATCGAAGGATTATGCCAGAAGCTATGGACAATGATCTCAATTGCTGCAATCCAACTTGCTGCAGCTAGATCGCATTGTAGTGTTGCCTGTATGGTACAGGGT
>Seq63 [Organism=Avian avulavirus 1]Avian avulavirus 1 isolate chicken/Ningxia/2050/2018 large polymerase protein (L) gene,partial cds
AATTGGAGATATCAGACAATCAAACTGTTCGCTCATGCCATCAATCAGTTGATGGGTCTACCTCACTTCTTCGAATGGATTCACCTAAGACTGATGGACACTACGATGTTCGTAGGAGACCCTTACAATCCTCCAAGTGACCCTACTGACTGTGACCTCTCAAGAGTCCCGAATGATGACATATATATTGTCAGTGCCAGAGGGGGTATCGAAGGATTATGCCAGAAGCTATGGACAATGATCTCAATTGCTGCAATCCAACTTGCTGCAGCTAGATCGCATTGTCGTGTCGCCTGTATGGTACAGGGT
>Seq64 [Organism=Avian avulavirus 1]Avian avulavirus 1 isolate chicken/Jiangsu/2055/2018 large polymerase protein (L) gene,partial cds
AATTGGAGATATCAGACAATCAAATTGTTTGCTCATGCCATCAATCAGTTAATGGGCCTACCTCACTTCTTCGAATGGATTCACCTAAGACTGATGGACACTACGATGTTCGTAGGAGACCCTTTCAACCCTCCAAGTGACCCTACTGACTGTGACCTATCAAGAGTCCCTAATGATGACATATATATTGTCAGTGCCAGAGGGGGTATCGAAGGATTATGCCAGAAGCTATGGACAATGATCTCAATTGCTGCAATCCAACTTGCTGCAGCTAGATCGCATTGTCGTGTTGCCTGCATGGTACAGGGT
>Seq65 [Organism=Avian avulavirus 1]Avian avulavirus 1 isolate chicken/Guangdong/2411/2018 large polymerase protein (L) gene,partial cds
AATTGGAGATATCAGACAATCAAATTGTTCGCCCATGCCATCAATCAGCTGATGGGCCTACCTCACTTCTTCGAATGGATTCACCTAAGACTGATGGACACTACGATGTTCGTAGGAGACCCTTTCAATCCTCCGAGTGACCCTACTGACTGTGATCTCTCAAGAGTCCCTAATGATGACATATATATTGTCAGTGCCAGAGGGGGTATCGAAGGATTATGCCAGAAGCTATGGACAATGATCTCAATTGCTGCAATCCAACTTGCTGCAGCTAGATCGCATTGTCGTGTTGCCTGTATGGTCCAGGGT
>Seq66 [Organism=Avian avulavirus 1]Avian avulavirus 1 isolate chicken/Guangdong/2412/2018 large polymerase protein (L) gene,partial cds
AATTGGAGATATCAGACAATCAAATTGTTCGCTCATGCCATCAATCAATTGATGGGCCTACCTCACTTCTTCGAATGGATTCACCTAAGACTGATGGACACTACGATGTTCGTAGGAGACCCTTTCAATCCTCCAAGTGACCCGACTGACTGCGACCTCTCAAGAGTCCCTAATGATGACATATATATTGTCAGTGCCAGAGGGGGTATCGAAGGATTATGCCAGAAGCTATGGACAATGATCTCAATTGCTGCAATCCAACTTGCTGCAGCTAGATCGCATTGTCGTGTTGCCTGTATGGTACAGGGT
>Seq67 [Organism=Avian avulavirus 1]Avian avulavirus 1 isolate duck/Guangdong/2417/2018 large polymerase protein (L) gene,partial cds
AATTGGAGATATCAGACAATCAAATTGTTCGCTCACGCCATCAACCAGTTGATGGGCCTACCTCACTTCTTCGAATGGATTCACCTAAGACTGATGGACACTACGATGTTCGTAGGAGACCCTTTCAATCCTCCAAGTGACCCTACCGACTGTGACCTCTCAAGAGTCCCTAATGATGACATATATATTGTCAGTGCCAGAGGGGGTATCGAAGGATTATGCCAGAAGCTATGGACAATGATCTCAATTGCTGCAATCCAACTTGCTGCAGCTAGATCGCATTGTCGTGTTGCCTGTATGGTACAGGGT
>Seq68 [Organism=Avian avulavirus 2]Avian avulavirus 2 isolate parrot/Shandong/38/2018 large polymerase protein (L) gene,partial cds
GAACAACTGTCTTTGACAAAGAGCTTGCTTGCAATGTCACAGTTAGCACCCAGGATATCTTCAGTTCGCCAGGCGACAGCACGTAGACAGGACCCAGGACTCAGCCACTCTAATGGTTGTAATCACATTGTAGGAGACTTAGGCCCACACCAGCAGGACAGACCGGCCCGGAAGAGTGTAGTCGCAACCTTCCTTACAACAGATCTTCAAAAATATTGCTTGAATTGGCGATATGGGAGTATCAAGCTTTTCGCCCAAGCCTTAAACCAGCTATTCGGAATCGAGCATGGGTTTGAATGGATACACCTGAGACTGATGAATAGCACCCTGTTTGTCGGGGACCCATTCTCGCCTCCTGAAAGCAAAGTGCTGAGTGATCTTGATGATGCGCCCAATTCAGACATATTTATCGTGTCCGCCAGAGGGGGGATTGAAGGGTTATGCCAGAAGCTGTGGACC
>Seq69 [Organism=Avian avulavirus 2]Avian avulavirus 2 isolate parrot/Shandong/169/2018 large polymerase protein (L) gene,partial cds
GAACAACTGTCTTTGACAAAGAGCTTGCTTGCAATGTCACAGTTAGCACCCAGGATATCTTCAGTTCGCCAGGCGACAGCACGTAGACAGGACCCAGGACTCAGCCACTCTAATGGTTGTAATCACATTGTAGGAGACTTAGGCCCACACCAGCAGGACAGACCGGCCCGGAAGAGTGTAGTCGCAACCTTCCTTACAACAGATCTTCAAAAATATTGCTTGAATTGGCGATATGGGAGTATCAAGCTTTTCGCCCAAGCCTTAAACCAGCTATTCGGAATCGAGCATGGGTTTGAATGGATACACCTGAGACTGATGAATAGCACCCTGTTTGTCGGGGACCCATTCTCGCCTCCTGAAAGCAAAGTGCTGAGTGATCTTGATGATGCGCCCAATTCAGACATATTTATCGTGTCCGCCAGAGGGGGGATTGAAGGGTTATGCCAGAAGCTGTGGACC
>Seq70 [Organism=Avian avulavirus 2]Avian avulavirus 2 isolate parrot/Shandong/198/2018 large polymerase protein (L) gene,partial cds
GAACAACTGTCCTTGACAAAGAGCTTGCTTGCAATGTCACAGTTATCACCCAGGATATCTTCAGTTCGCCAGGCGACAGCACGTAGACAGGACCGAGGACTCAGCCACTCTAATGGTTCTAATCACATTGTAGGAGACTTAGGCCCACACCAGCAGGACAGACCGGCCCGGAAGAGTGTAGTCGCAACCTTCCTTACAACAGATCTTCAAAAATATTGCCTGAATTGGCGATATGGGAGTATCAAGCTTTTCGCCCAAGCCTTGAACCAGCTATTCGGAATCGAGCATGGGTTTGAATGGATACACCTGAGACTGATGAATAGCACCCTGTTTGTCGGGGACCCATTCTCGCCTCCTGAAAGCAAAGTGCTGAGTGATCTTGATGATGCGCCCAATTCAGACATATTTATCGTGTCCGCCAGAGGGGGGATAGAAGGGTTATGCCAGAAGCTGTGGACC
