# Supplementary material for: A set of RT-PCR assays for detection of all known avian paramyxoviruses and application in surveillance of avian paramyxoviruses in China
Source: PeerJ. 2021 Mar 4;9:e10748. doi: 10.7717/peerj.10748 (PMC7937338; doi:10.7717/peerj.10748)
Supplement: Supplemental Information 3 [file peerj-09-10748-s003.xls]

## Sheet: Sheet1
						Detection with different pairs of primers
Sample No.	Provinces	Distribution	Latitude	Longitude	Hosts	Firt pair	Second pair	Third pair	Fourth Pair
X2001	Jiangxi	Live retail market	28°58′19″N	117°7′15″E	Chicken	-	-	-	-
X2002	Jiangxi	Live retail market	28°58′19″N	117°7′15″E	Chicken	-	-	-	-
X2003	Jiangxi	Live retail market	28°58′19″N	117°7′15″E	Chicken	-	-	-	-
X2004	Jiangxi	Live retail market	28°58′19″N	117°7′15″E	Chicken	-	-	-	-
X2005	Jiangxi	Live retail market	28°58′19″N	117°7′15″E	Chicken	-	-	-	-
X2006	Jiangxi	Live retail market	28°58′19″N	117°7′15″E	Chicken	-	-	-	-
X2007	Jiangxi	Live retail market	28°58′19″N	117°7′15″E	Chicken	-	-	-	-
X2008	Jiangxi	Live retail market	28°58′19″N	117°7′15″E	Chicken	-	-	-	-
X2009	Jiangxi	Live retail market	28°58′19″N	117°7′15″E	Chicken	-	-	-	-
X2010	Jiangxi	Live retail market	28°58′19″N	117°7′15″E	Chicken	-	-	-	-
X2011	Jiangxi	Live retail market	28°58′19″N	117°7′15″E	Chicken	-	-	-	-
X2012	Jiangxi	Live retail market	28°58′19″N	117°7′15″E	Chicken	-	-	-	-
X2013	Jiangxi	Live retail market	28°58′19″N	117°7′15″E	Chicken	-	-	-	-
X2014	Jiangxi	Live retail market	28°58′19″N	117°7′15″E	Chicken	-	-	-	-
X2015	Jiangxi	Live retail market	28°58′19″N	117°7′15″E	Chicken	-	-	-	-
X2016	Jiangxi	Live retail market	28°58′19″N	117°7′15″E	Chicken	-	-	-	-
X2017	Jiangxi	Live retail market	28°58′19″N	117°7′15″E	Chicken	-	-	-	-
X2018	Jiangxi	Live retail market	28°58′19″N	117°7′15″E	Chicken	-	-	-	-
X2019	Jiangxi	Live retail market	28°58′19″N	117°7′15″E	Chicken	-	-	-	-
X2020	Jiangxi	Live retail market	28°58′19″N	117°7′15″E	Duck	-	-	-	-
X2021	Jiangxi	Live retail market	28°58′19″N	117°7′15″E	Chicken	-	-	-	-
X2022	Jiangxi	Live retail market	28°58′19″N	117°7′15″E	Chicken	-	-	-	-
X2023	Jiangxi	Live retail market	28°58′19″N	117°7′15″E	Chicken	-	-	-	-
X2024	Jiangxi	Live retail market	28°58′19″N	117°7′15″E	Chicken	-	-	-	-
X2025	Jiangxi	Live retail market	28°58′19″N	117°7′15″E	Chicken	-	-	-	-
X2026	Jiangxi	Live retail market	28°58′19″N	117°7′15″E	Duck	-	-	-	-
X2027	Jiangxi	Live retail market	28°58′19″N	117°7′15″E	Duck	-	-	-	-
X2028	Jiangxi	Live retail market	28°58′19″N	117°7′15″E	Duck	-	-	-	-
X2029	Jiangxi	Live retail market	28°58′19″N	117°7′15″E	Duck	-	-	-	-
X2030	Jiangxi	Live retail market	28°58′19″N	117°7′15″E	Duck	-	-	-	-
X2031	Jiangxi	Live retail market	28°58′19″N	117°7′15″E	Chicken	-	-	-	-
X2032	Jiangxi	Live retail market	28°58′19″N	117°7′15″E	Chicken	-	-	-	-
X2033	Jiangxi	Live retail market	28°58′19″N	117°7′15″E	Chicken	-	-	-	-
X2034	Jiangxi	Live retail market	28°58′19″N	117°7′15″E	Chicken	-	-	-	-
X2035	Jiangxi	Live retail market	28°58′19″N	117°7′15″E	Chicken	-	-	-	-
X2036	Jiangxi	Live retail market	28°58′19″N	117°7′15″E	Duck	-	-	-	-
X2037	Jiangxi	Live retail market	28°58′19″N	117°7′15″E	Duck	-	-	-	-
X2038	Jiangxi	Live retail market	28°58′19″N	117°7′15″E	Duck	-	-	-	-
X2039	Jiangxi	Live retail market	28°58′19″N	117°7′15″E	Duck	-	-	-	-
X2040	Jiangxi	Live retail market	28°58′19″N	117°7′15″E	Duck	-	-	-	-
X2041	Jiangxi	Live retail market	28°58′19″N	117°7′15″E	Pigeon	-	-	-	-
X2042	Jiangxi	Live retail market	28°58′19″N	117°7′15″E	Pigeon	-	-	-	-
X2043	Jiangxi	Live retail market	28°58′19″N	117°7′15″E	Pigeon	-	-	-	-
X2044	Jiangxi	Live retail market	28°58′19″N	117°7′15″E	Pigeon	-	-	-	-
X2045	Jiangxi	Live retail market	28°58′19″N	117°7′15″E	Pigeon	-	-	-	-
X2046	Jiangxi	Live retail market	28°58′19″N	117°7′15″E	Chicken	-	-	-	-
X2047	Jiangxi	Live retail market	28°58′19″N	117°7′15″E	Chicken	-	-	-	-
X2048	Jiangxi	Live retail market	28°58′19″N	117°7′15″E	Chicken	-	-	-	-
X2049	Jiangxi	Live retail market	28°58′19″N	117°7′15″E	Chicken	-	-	-	-
X2050	Jiangxi	Live retail market	28°58′19″N	117°7′15″E	Chicken	-	-	-	-
X2051	Jiangxi	Live wholesale market	29°18′46″N	117°9′38″E	Chicken	-	-	-	-
X2052	Jiangxi	Live wholesale market	29°18′46″N	117°9′38″E	Chicken	-	-	-	-
X2053	Jiangxi	Live wholesale market	29°18′46″N	117°9′38″E	Chicken	-	-	-	-
X2054	Jiangxi	Live wholesale market	29°18′46″N	117°9′38″E	Chicken	-	-	-	-
X2055	Jiangxi	Live wholesale market	29°18′46″N	117°9′38″E	Chicken	-	-	-	-
X2056	Jiangxi	Live wholesale market	29°18′46″N	117°9′38″E	Chicken	-	-	-	-
X2057	Jiangxi	Live wholesale market	29°18′46″N	117°9′38″E	Chicken	-	-	-	-
X2058	Jiangxi	Live wholesale market	29°18′46″N	117°9′38″E	Chicken	-	-	-	-
X2059	Jiangxi	Live wholesale market	29°18′46″N	117°9′38″E	Chicken	-	-	-	-
X2060	Jiangxi	Live wholesale market	29°18′46″N	117°9′38″E	Chicken	-	-	-	-
X2061	Jiangxi	Live retail market	28°58′10″N	117°7′9″E	Chicken	-	-	-	-
X2062	Jiangxi	Live retail market	28°58′10″N	117°7′9″E	Chicken	-	-	-	-
X2063	Jiangxi	Live retail market	28°58′10″N	117°7′9″E	Chicken	-	-	-	-
X2064	Jiangxi	Live retail market	28°58′10″N	117°7′9″E	Chicken	-	-	-	-
X2065	Jiangxi	Live retail market	28°58′10″N	117°7′9″E	Chicken	-	-	-	-
X2066	Jiangxi	Live retail market	28°58′10″N	117°7′9″E	Duck	-	-	-	-
X2067	Jiangxi	Live retail market	28°58′10″N	117°7′9″E	Duck	-	-	-	-
X2068	Jiangxi	Live retail market	28°58′10″N	117°7′9″E	Duck	-	-	-	-
X2069	Jiangxi	Live retail market	28°58′10″N	117°7′9″E	Duck	-	-	-	-
X2070	Jiangxi	Live retail market	28°58′10″N	117°7′9″E	Duck	-	-	-	-
X2071	Jiangxi	Live retail market	28°58′10″N	117°7′9″E	Chicken	+	-	-	-
X2072	Jiangxi	Live retail market	28°58′10″N	117°7′9″E	Chicken	+	-	-	-
X2073	Jiangxi	Live retail market	28°58′10″N	117°7′9″E	Chicken	+	-	-	-
X2074	Jiangxi	Live retail market	28°58′10″N	117°7′9″E	Chicken	+	-	-	-
X2075	Jiangxi	Live retail market	28°58′10″N	117°7′9″E	Chicken	-	-	-	-
X2076	Jiangxi	Live retail market	28°58′10″N	117°7′9″E	Duck	-	-	-	-
X2077	Jiangxi	Live retail market	28°58′10″N	117°7′9″E	Duck	-	-	-	-
X2078	Jiangxi	Live retail market	28°58′10″N	117°7′9″E	Duck	-	-	-	-
X2079	Jiangxi	Live retail market	28°58′10″N	117°7′9″E	Duck	-	-	-	-
X2080	Jiangxi	Live retail market	28°58′10″N	117°7′9″E	Duck	-	-	-	-
X2081	Jiangxi	Live retail market	28°58′10″N	117°7′9″E	Pigeon	-	-	-	-
X2082	Jiangxi	Live retail market	28°58′10″N	117°7′9″E	Pigeon	-	-	-	-
X2083	Jiangxi	Live retail market	28°58′10″N	117°7′9″E	Pigeon	-	-	-	-
X2084	Jiangxi	Live retail market	28°58′10″N	117°7′9″E	Pigeon	-	-	-	-
X2085	Jiangxi	Live retail market	28°58′10″N	117°7′9″E	Pigeon	-	-	-	-
X2086	Jiangxi	Live retail market	28°58′10″N	117°7′9″E	Chicken	+	-	-	-
X2087	Jiangxi	Live retail market	28°58′10″N	117°7′9″E	Chicken	-	-	-	-
X2088	Jiangxi	Live retail market	28°58′10″N	117°7′9″E	Chicken	-	-	-	-
X2089	Jiangxi	Live retail market	28°58′10″N	117°7′9″E	Chicken	-	-	-	-
X2090	Jiangxi	Live retail market	28°58′10″N	117°7′9″E	Chicken	-	-	-	-
X2091	Jiangxi	Live retail market	28°58′10″N	117°7′9″E	Duck	-	-	-	-
X2092	Jiangxi	Live retail market	28°58′10″N	117°7′9″E	Duck	-	-	-	-
X2093	Jiangxi	Live retail market	28°58′10″N	117°7′9″E	Duck	-	-	-	-
X2094	Jiangxi	Live retail market	28°58′10″N	117°7′9″E	Duck	-	-	-	-
X2095	Jiangxi	Live retail market	28°58′10″N	117°7′9″E	Duck	-	-	-	-
X2096	Jiangxi	Live retail market	28°58′10″N	117°7′9″E	Pigeon	-	-	-	-
X2097	Jiangxi	Live retail market	28°58′10″N	117°7′9″E	Pigeon	-	-	-	-
X2098	Jiangxi	Live retail market	28°58′10″N	117°7′9″E	Pigeon	-	-	-	-
X2099	Jiangxi	Live retail market	28°58′10″N	117°7′9″E	Pigeon	-	-	-	-
X2100	Jiangxi	Live retail market	28°58′10″N	117°7′9″E	Pigeon	-	-	-	-
X2101	Jiangxi	Live retail market	28°58′10″N	117°7′9″E	Chicken	-	-	-	-
X2102	Jiangxi	Live retail market	28°58′10″N	117°7′9″E	Chicken	-	-	-	-
X2103	Jiangxi	Live retail market	28°58′10″N	117°7′9″E	Chicken	-	-	-	-
X2104	Jiangxi	Live retail market	28°58′10″N	117°7′9″E	Chicken	-	-	-	-
X2105	Jiangxi	Live retail market	28°58′10″N	117°7′9″E	Chicken	-	-	-	-
X2106	Jiangxi	Live retail market	28°58′10″N	117°7′9″E	Duck	-	-	-	-
X2107	Jiangxi	Live retail market	28°58′10″N	117°7′9″E	Duck	-	-	-	-
X2108	Jiangxi	Live retail market	28°58′10″N	117°7′9″E	Duck	-	-	-	-
X2109	Jiangxi	Live retail market	28°58′10″N	117°7′9″E	Duck	-	-	-	-
X2110	Jiangxi	Live retail market	28°58′10″N	117°7′9″E	Duck	-	-	-	-
X2111	Jiangxi	Live retail market	28°58′10″N	117°7′9″E	Chicken	-	-	-	-
X2112	Jiangxi	Live retail market	28°58′10″N	117°7′9″E	Chicken	-	-	-	-
X2113	Jiangxi	Live retail market	28°58′10″N	117°7′9″E	Chicken	-	-	-	-
X2114	Jiangxi	Live retail market	28°58′10″N	117°7′9″E	Chicken	-	-	-	-
X2115	Jiangxi	Live retail market	28°58′10″N	117°7′9″E	Chicken	-	-	-	-
X2116	Jiangxi	Live retail market	28°58′10″N	117°7′9″E	Duck	-	-	-	-
X2117	Jiangxi	Live retail market	28°58′10″N	117°7′9″E	Duck	-	-	-	-
X2118	Jiangxi	Live retail market	28°58′10″N	117°7′9″E	Duck	-	-	-	-
X2119	Jiangxi	Live retail market	28°58′10″N	117°7′9″E	Duck	-	-	-	-
X2120	Jiangxi	Live retail market	28°58′10″N	117°7′9″E	Duck	-	-	-	-
X2121	Jiangxi	Live wholesale market	29°18′46″N	117°9′38″E	Chicken	-	-	-	-
X2122	Jiangxi	Live wholesale market	29°18′46″N	117°9′38″E	Chicken	-	-	-	-
X2123	Jiangxi	Live wholesale market	29°18′46″N	117°9′38″E	Chicken	-	-	-	-
X2124	Jiangxi	Live wholesale market	29°18′46″N	117°9′38″E	Chicken	-	-	-	-
X2125	Jiangxi	Live wholesale market	29°18′46″N	117°9′38″E	Chicken	-	-	-	-
X2126	Jiangxi	Live wholesale market	29°18′46″N	117°9′38″E	Chicken	-	-	-	-
X2127	Jiangxi	Live wholesale market	29°18′46″N	117°9′38″E	Chicken	-	-	-	-
X2128	Jiangxi	Live wholesale market	29°18′46″N	117°9′38″E	Chicken	-	-	-	-
X2129	Jiangxi	Live wholesale market	29°18′46″N	117°9′38″E	Chicken	-	-	-	-
X2130	Jiangxi	Live wholesale market	29°18′46″N	117°9′38″E	Chicken	-	-	-	-
X2131	Jiangxi	Live wholesale market	29°18′46″N	117°9′38″E	Chicken	-	-	-	-
X2132	Jiangxi	Live wholesale market	29°18′46″N	117°9′38″E	Chicken	-	-	-	-
X2133	Jiangxi	Live wholesale market	29°18′46″N	117°9′38″E	Chicken	-	-	-	-
X2134	Jiangxi	Live wholesale market	29°18′46″N	117°9′38″E	Chicken	-	-	-	-
X2135	Jiangxi	Live wholesale market	29°18′46″N	117°9′38″E	Chicken	-	-	-	-
X2136	Jiangxi	Live wholesale market	29°18′46″N	117°9′38″E	Chicken	-	-	-	-
X2137	Jiangxi	Live wholesale market	29°18′46″N	117°9′38″E	Chicken	-	-	-	-
X2138	Jiangxi	Live wholesale market	29°18′46″N	117°9′38″E	Chicken	-	-	-	-
X2139	Jiangxi	Live wholesale market	29°18′46″N	117°9′38″E	Chicken	-	-	-	-
X2140	Jiangxi	Live wholesale market	29°18′46″N	117°9′38″E	Chicken	-	-	-	-
X2141	Jiangxi	Live wholesale market	29°18′46″N	117°9′38″E	Chicken	-	-	-	-
X2142	Jiangxi	Live wholesale market	29°18′46″N	117°9′38″E	Chicken	-	-	-	-
X2143	Jiangxi	Live wholesale market	29°18′46″N	117°9′38″E	Chicken	-	-	-	-
X2144	Jiangxi	Live wholesale market	29°18′46″N	117°9′38″E	Chicken	-	-	-	-
X2145	Jiangxi	Live wholesale market	29°18′46″N	117°9′38″E	Chicken	-	-	-	-
X2146	Jiangxi	Live wholesale market	29°18′46″N	117°9′38″E	Chicken	-	-	-	-
X2147	Jiangxi	Live wholesale market	29°18′46″N	117°9′38″E	Chicken	-	-	-	-
X2148	Jiangxi	Live wholesale market	29°18′46″N	117°9′38″E	Chicken	-	-	-	-
X2149	Jiangxi	Live wholesale market	29°18′46″N	117°9′38″E	Chicken	-	-	-	-
X2150	Jiangxi	Live wholesale market	29°18′46″N	117°9′38″E	Chicken	-	-	-	-
X2151	Jiangxi	Live wholesale market	29°18′46″N	117°9′38″E	Chicken	-	-	-	-
X2152	Jiangxi	Live wholesale market	29°18′46″N	117°9′38″E	Chicken	-	-	-	-
X2153	Jiangxi	Live wholesale market	29°18′46″N	117°9′38″E	Chicken	-	-	-	-
X2154	Jiangxi	Live wholesale market	29°18′46″N	117°9′38″E	Chicken	-	-	-	-
X2155	Jiangxi	Live wholesale market	29°18′46″N	117°9′38″E	Chicken	-	-	-	-
X2156	Jiangxi	Live wholesale market	29°18′46″N	117°9′38″E	Chicken	-	-	-	-
X2157	Jiangxi	Live wholesale market	29°18′46″N	117°9′38″E	Chicken	-	-	-	-
X2158	Jiangxi	Live wholesale market	29°18′46″N	117°9′38″E	Chicken	-	-	-	-
X2159	Jiangxi	Live wholesale market	29°18′46″N	117°9′38″E	Chicken	-	-	-	-
X2160	Jiangxi	Live wholesale market	29°18′46″N	117°9′38″E	Chicken	-	-	-	-
X2161	Jiangxi	Live wholesale market	29°18′46″N	117°9′38″E	Chicken	-	-	-	-
X2162	Jiangxi	Live wholesale market	29°18′46″N	117°9′38″E	Chicken	-	-	-	-
X2163	Jiangxi	Live wholesale market	29°18′46″N	117°9′38″E	Chicken	-	-	-	-
X2164	Jiangxi	Live wholesale market	29°18′46″N	117°9′38″E	Chicken	-	-	-	-
X2165	Jiangxi	Live wholesale market	29°18′46″N	117°9′38″E	Chicken	-	-	-	-
X2166	Jiangxi	Live wholesale market	29°18′46″N	117°9′38″E	Chicken	-	-	-	-
X2167	Jiangxi	Live wholesale market	29°18′46″N	117°9′38″E	Chicken	-	-	-	-
X2168	Jiangxi	Live wholesale market	29°18′46″N	117°9′38″E	Chicken	-	-	-	-
X2169	Jiangxi	Live wholesale market	29°18′46″N	117°9′38″E	Chicken	-	-	-	-
X2170	Jiangxi	Live wholesale market	29°18′46″N	117°9′38″E	Chicken	-	-	-	-
X2171	Jiangxi	Live wholesale market	29°18′46″N	117°9′38″E	Chicken	-	-	-	-
X2172	Jiangxi	Live wholesale market	29°18′46″N	117°9′38″E	Chicken	-	-	-	-
X2173	Jiangxi	Live wholesale market	29°18′46″N	117°9′38″E	Chicken	-	-	-	-
X2174	Jiangxi	Live wholesale market	29°18′46″N	117°9′38″E	Chicken	-	-	-	-
X2175	Jiangxi	Live wholesale market	29°18′46″N	117°9′38″E	Chicken	-	-	-	-
X2176	Jiangxi	Live wholesale market	29°18′46″N	117°9′38″E	Chicken	-	-	-	-
X2177	Jiangxi	Live wholesale market	29°18′46″N	117°9′38″E	Chicken	-	-	-	-
X2178	Jiangxi	Live wholesale market	29°18′46″N	117°9′38″E	Chicken	-	-	-	-
X2179	Jiangxi	Live wholesale market	29°18′46″N	117°9′38″E	Chicken	-	-	-	-
X2180	Jiangxi	Live wholesale market	29°18′46″N	117°9′38″E	Chicken	-	-	-	-
X2181	Jiangxi	Live wholesale market	29°18′46″N	117°9′38″E	Pigeon	-	-	-	-
X2182	Jiangxi	Live wholesale market	29°18′46″N	117°9′38″E	Pigeon	-	-	-	-
X2183	Jiangxi	Live wholesale market	29°18′46″N	117°9′38″E	Pigeon	-	-	-	-
X2184	Jiangxi	Live wholesale market	29°18′46″N	117°9′38″E	Pigeon	-	-	-	-
X2185	Jiangxi	Live wholesale market	29°18′46″N	117°9′38″E	Pigeon	-	-	-	-
X2186	Jiangxi	Live wholesale market	29°18′46″N	117°9′38″E	Pigeon	-	-	-	-
X2187	Jiangxi	Live wholesale market	29°18′46″N	117°9′38″E	Pigeon	-	-	-	-
X2188	Jiangxi	Live wholesale market	29°18′46″N	117°9′38″E	Pigeon	-	-	-	-
X2189	Jiangxi	Live wholesale market	29°18′46″N	117°9′38″E	Pigeon	-	-	-	-
X2190	Jiangxi	Live wholesale market	29°18′46″N	117°9′38″E	Pigeon	-	-	-	-
X2191	Jiangxi	Live wholesale market	29°18′46″N	117°9′38″E	Pigeon	-	-	-	-
X2192	Jiangxi	Live wholesale market	29°18′46″N	117°9′38″E	Pigeon	-	-	-	-
X2193	Jiangxi	Live wholesale market	29°18′46″N	117°9′38″E	Pigeon	-	-	-	-
X2194	Jiangxi	Live wholesale market	29°18′46″N	117°9′38″E	Pigeon	-	-	-	-
X2195	Jiangxi	Live wholesale market	29°18′46″N	117°9′38″E	Pigeon	-	-	-	-
X2196	Jiangxi	Live wholesale market	29°18′46″N	117°9′38″E	Pigeon	-	-	-	-
X2197	Jiangxi	Live wholesale market	29°18′46″N	117°9′38″E	Pigeon	-	-	-	-
X2198	Jiangxi	Live wholesale market	29°18′46″N	117°9′38″E	Pigeon	-	-	-	-
X2199	Jiangxi	Live wholesale market	29°18′46″N	117°9′38″E	Pigeon	-	-	-	-
X2200	Jiangxi	Live wholesale market	29°18′46″N	117°9′38″E	Pigeon	-	-	-	-
X2201	Jiangxi	Live wholesale market	29°18′46″N	117°9′38″E	Pigeon	-	-	-	-
X2202	Jiangxi	Live wholesale market	29°18′46″N	117°9′38″E	Pigeon	-	-	-	-
X2203	Jiangxi	Live wholesale market	29°18′46″N	117°9′38″E	Pigeon	-	-	-	-
X2204	Jiangxi	Live wholesale market	29°18′46″N	117°9′38″E	Pigeon	-	-	-	-
X2205	Jiangxi	Live wholesale market	29°18′46″N	117°9′38″E	Pigeon	-	-	-	-
X2206	Jiangxi	Live wholesale market	29°18′46″N	117°9′38″E	Pigeon	-	-	-	-
X2207	Jiangxi	Live wholesale market	29°18′46″N	117°9′38″E	Pigeon	-	-	-	-
X2208	Jiangxi	Live wholesale market	29°18′46″N	117°9′38″E	Pigeon	-	-	-	-
X2209	Jiangxi	Live wholesale market	29°18′46″N	117°9′38″E	Pigeon	-	-	-	-
X2210	Jiangxi	Live wholesale market	29°18′46″N	117°9′38″E	Pigeon	-	-	-	-
X2211	Jiangxi	Live wholesale market	29°18′46″N	117°9′38″E	Duck	-	-	-	-
X2212	Jiangxi	Live wholesale market	29°18′46″N	117°9′38″E	Duck	-	-	-	-
X2213	Jiangxi	Live wholesale market	29°18′46″N	117°9′38″E	Duck	-	-	-	-
X2214	Jiangxi	Live wholesale market	29°18′46″N	117°9′38″E	Duck	-	-	-	-
X2215	Jiangxi	Live wholesale market	29°18′46″N	117°9′38″E	Duck	-	-	-	-
X2216	Jiangxi	Live wholesale market	29°18′46″N	117°9′38″E	Duck	-	-	-	-
X2217	Jiangxi	Live wholesale market	29°18′46″N	117°9′38″E	Duck	-	-	-	-
X2218	Jiangxi	Live wholesale market	29°18′46″N	117°9′38″E	Duck	-	-	-	-
X2219	Jiangxi	Live wholesale market	29°18′46″N	117°9′38″E	Duck	-	-	-	-
X2220	Jiangxi	Live wholesale market	29°18′46″N	117°9′38″E	Duck	-	-	-	-
X2221	Jiangxi	Live wholesale market	29°18′46″N	117°9′38″E	Duck	-	-	-	-
X2222	Jiangxi	Live wholesale market	29°18′46″N	117°9′38″E	Duck	-	-	-	-
X2223	Jiangxi	Live wholesale market	29°18′46″N	117°9′38″E	Duck	-	-	-	-
X2224	Jiangxi	Live wholesale market	29°18′46″N	117°9′38″E	Duck	-	-	-	-
X2225	Jiangxi	Live wholesale market	29°18′46″N	117°9′38″E	Duck	-	-	-	-
X2226	Jiangxi	Live wholesale market	29°18′46″N	117°9′38″E	Duck	-	-	-	-
X2227	Jiangxi	Live wholesale market	29°18′46″N	117°9′38″E	Duck	-	-	-	-
X2228	Jiangxi	Live wholesale market	29°18′46″N	117°9′38″E	Duck	-	-	-	-
X2229	Jiangxi	Live wholesale market	29°18′46″N	117°9′38″E	Duck	-	-	-	-
X2230	Jiangxi	Live wholesale market	29°18′46″N	117°9′38″E	Duck	-	-	-	-
X2231	Jiangxi	Live wholesale market	29°18′46″N	117°9′38″E	Duck	-	-	-	-
X2232	Jiangxi	Live wholesale market	29°18′46″N	117°9′38″E	Duck	-	-	-	-
X2233	Jiangxi	Live wholesale market	29°18′46″N	117°9′38″E	Duck	-	-	-	-
X2234	Jiangxi	Live wholesale market	29°18′46″N	117°9′38″E	Duck	-	-	-	-
X2235	Jiangxi	Live wholesale market	29°18′46″N	117°9′38″E	Duck	-	-	-	-
X2236	Jiangxi	Live wholesale market	29°18′46″N	117°9′38″E	Duck	-	-	-	-
X2237	Jiangxi	Live wholesale market	29°18′46″N	117°9′38″E	Duck	-	-	-	-
X2238	Jiangxi	Live wholesale market	29°18′46″N	117°9′38″E	Duck	-	-	-	-
X2239	Jiangxi	Live wholesale market	29°18′46″N	117°9′38″E	Duck	-	-	-	-
X2240	Jiangxi	Live wholesale market	29°18′46″N	117°9′38″E	Duck	-	-	-	-
X2241	Jiangxi	Live wholesale market	29°44′30″N	116°12′53″E	Duck	-	-	-	-
X2242	Jiangxi	Live wholesale market	29°44′30″N	116°12′53″E	Duck	-	-	-	-
X2243	Jiangxi	Live wholesale market	29°44′30″N	116°12′53″E	Duck	-	-	-	-
X2244	Jiangxi	Live wholesale market	29°44′30″N	116°12′53″E	Duck	-	-	-	-
X2245	Jiangxi	Live wholesale market	29°44′30″N	116°12′53″E	Duck	-	-	-	-
X2246	Jiangxi	Live wholesale market	29°44′30″N	116°12′53″E	Duck	-	-	-	-
X2247	Jiangxi	Live wholesale market	29°44′30″N	116°12′53″E	Duck	-	-	-	-
X2248	Jiangxi	Live wholesale market	29°44′30″N	116°12′53″E	Duck	-	-	-	-
X2249	Jiangxi	Live wholesale market	29°44′30″N	116°12′53″E	Duck	-	-	-	-
X2250	Jiangxi	Live wholesale market	29°44′30″N	116°12′53″E	Duck	-	-	-	-
X2251	Jiangxi	Live wholesale market	29°44′30″N	116°12′53″E	Chicken	-	-	-	-
X2252	Jiangxi	Live wholesale market	29°44′30″N	116°12′53″E	Chicken	-	-	-	-
X2253	Jiangxi	Live wholesale market	29°44′30″N	116°12′53″E	Chicken	-	-	-	-
X2254	Jiangxi	Live wholesale market	29°44′30″N	116°12′53″E	Chicken	-	-	-	-
X2255	Jiangxi	Live wholesale market	29°44′30″N	116°12′53″E	Chicken	-	-	-	-
X2256	Jiangxi	Live wholesale market	29°44′30″N	116°12′53″E	Chicken	-	-	-	-
X2257	Jiangxi	Live wholesale market	29°44′30″N	116°12′53″E	Chicken	-	-	-	-
X2258	Jiangxi	Live wholesale market	29°44′30″N	116°12′53″E	Chicken	-	-	-	-
X2259	Jiangxi	Live wholesale market	29°44′30″N	116°12′53″E	Chicken	-	-	-	-
X2260	Jiangxi	Live wholesale market	29°44′30″N	116°12′53″E	Chicken	-	-	-	-
X2261	Jiangxi	Live wholesale market	29°44′30″N	116°12′53″E	Pigeon	-	-	-	-
X2262	Jiangxi	Live wholesale market	29°44′30″N	116°12′53″E	Pigeon	-	-	-	-
X2263	Jiangxi	Live wholesale market	29°44′30″N	116°12′53″E	Pigeon	-	-	-	-
X2264	Jiangxi	Live wholesale market	29°44′30″N	116°12′53″E	Pigeon	-	-	-	-
X2265	Jiangxi	Live wholesale market	29°44′30″N	116°12′53″E	Pigeon	-	-	-	-
X2266	Jiangxi	Live wholesale market	29°44′30″N	116°12′53″E	Pigeon	-	-	-	-
X2267	Jiangxi	Live wholesale market	29°44′30″N	116°12′53″E	Pigeon	-	-	-	-
X2268	Jiangxi	Live wholesale market	29°44′30″N	116°12′53″E	Pigeon	-	-	-	-
X2269	Jiangxi	Live wholesale market	29°44′30″N	116°12′53″E	Pigeon	-	-	-	-
X2270	Jiangxi	Live wholesale market	29°44′30″N	116°12′53″E	Pigeon	-	-	-	-
X2271	Jiangxi	Live wholesale market	29°44′30″N	116°12′53″E	Chicken	-	-	-	-
X2272	Jiangxi	Live wholesale market	29°44′30″N	116°12′53″E	Chicken	-	-	-	-
X2273	Jiangxi	Live wholesale market	29°44′30″N	116°12′53″E	Chicken	-	-	-	-
X2274	Jiangxi	Live wholesale market	29°44′30″N	116°12′53″E	Chicken	-	-	-	-
X2275	Jiangxi	Live wholesale market	29°44′30″N	116°12′53″E	Chicken	-	-	-	-
X2276	Jiangxi	Live wholesale market	29°44′30″N	116°12′53″E	Chicken	-	-	-	-
X2277	Jiangxi	Live wholesale market	29°44′30″N	116°12′53″E	Chicken	-	-	-	-
X2278	Jiangxi	Live wholesale market	29°44′30″N	116°12′53″E	Chicken	-	-	-	-
X2279	Jiangxi	Live wholesale market	29°44′30″N	116°12′53″E	Chicken	-	-	-	-
X2280	Jiangxi	Live wholesale market	29°44′30″N	116°12′53″E	Chicken	-	-	-	-
X2281	Jiangxi	Live wholesale market	29°44′30″N	116°12′53″E	Chicken	-	-	-	-
X2282	Jiangxi	Live wholesale market	29°44′30″N	116°12′53″E	Chicken	-	-	-	-
X2283	Jiangxi	Live wholesale market	29°44′30″N	116°12′53″E	Chicken	-	-	-	-
X2284	Jiangxi	Live wholesale market	29°44′30″N	116°12′53″E	Chicken	-	-	-	-
X2285	Jiangxi	Live wholesale market	29°44′30″N	116°12′53″E	Chicken	-	-	-	-
X2286	Jiangxi	Live wholesale market	29°44′30″N	116°12′53″E	Chicken	-	-	-	-
X2287	Jiangxi	Live wholesale market	29°44′30″N	116°12′53″E	Chicken	-	-	-	-
X2288	Jiangxi	Live wholesale market	29°44′30″N	116°12′53″E	Chicken	-	-	-	-
X2289	Jiangxi	Live wholesale market	29°44′30″N	116°12′53″E	Chicken	-	-	-	-
X2290	Jiangxi	Live wholesale market	29°44′30″N	116°12′53″E	Chicken	-	-	-	-
X2291	Jiangxi	Live wholesale market	29°44′30″N	116°12′53″E	Chicken	-	-	-	-
X2292	Jiangxi	Live wholesale market	29°44′30″N	116°12′53″E	Chicken	-	-	-	-
X2293	Jiangxi	Live wholesale market	29°44′30″N	116°12′53″E	Chicken	-	-	-	-
X2294	Jiangxi	Live wholesale market	29°44′30″N	116°12′53″E	Chicken	-	-	-	-
X2295	Jiangxi	Live wholesale market	29°44′30″N	116°12′53″E	Chicken	-	-	-	-
X2296	Jiangxi	Live wholesale market	29°44′30″N	116°12′53″E	Chicken	-	-	-	-
X2297	Jiangxi	Live wholesale market	29°44′30″N	116°12′53″E	Chicken	-	-	-	-
X2298	Jiangxi	Live wholesale market	29°44′30″N	116°12′53″E	Chicken	-	-	-	-
X2299	Jiangxi	Live wholesale market	29°44′30″N	116°12′53″E	Chicken	-	-	-	-
X2300	Jiangxi	Live wholesale market	29°44′30″N	116°12′53″E	Chicken	-	-	-	-
X2301	Jiangxi	Live wholesale market	29°44′30″N	116°12′53″E	Chicken	-	-	-	-
X2302	Jiangxi	Live wholesale market	29°44′30″N	116°12′53″E	Chicken	-	-	-	-
X2303	Jiangxi	Live wholesale market	29°44′30″N	116°12′53″E	Chicken	-	-	-	-
X2304	Jiangxi	Live wholesale market	29°44′30″N	116°12′53″E	Chicken	-	-	-	-
X2305	Jiangxi	Live wholesale market	29°44′30″N	116°12′53″E	Chicken	-	-	-	-
X2306	Jiangxi	Live wholesale market	29°44′30″N	116°12′53″E	Chicken	-	-	-	-
X2307	Jiangxi	Live wholesale market	29°44′30″N	116°12′53″E	Chicken	-	-	-	-
X2308	Jiangxi	Live wholesale market	29°44′30″N	116°12′53″E	Chicken	-	-	-	-
X2309	Jiangxi	Live wholesale market	29°44′30″N	116°12′53″E	Chicken	-	-	-	-
X2310	Jiangxi	Live wholesale market	29°44′30″N	116°12′53″E	Chicken	-	-	-	-
X2311	Jiangxi	Live wholesale market	29°44′30″N	116°12′53″E	Duck	-	-	-	-
X2312	Jiangxi	Live wholesale market	29°44′30″N	116°12′53″E	Duck	-	-	-	-
X2313	Jiangxi	Live wholesale market	29°44′30″N	116°12′53″E	Duck	-	-	-	-
X2314	Jiangxi	Live wholesale market	29°44′30″N	116°12′53″E	Duck	-	-	-	-
X2315	Jiangxi	Live wholesale market	29°44′30″N	116°12′53″E	Duck	-	-	-	-
X2316	Jiangxi	Live wholesale market	29°44′30″N	116°12′53″E	Duck	-	-	-	-
X2317	Jiangxi	Live wholesale market	29°44′30″N	116°12′53″E	Duck	-	-	-	-
X2318	Jiangxi	Live wholesale market	29°44′30″N	116°12′53″E	Duck	-	-	-	-
X2319	Jiangxi	Live wholesale market	29°44′30″N	116°12′53″E	Duck	-	-	-	-
X2320	Jiangxi	Live wholesale market	29°44′30″N	116°12′53″E	Duck	-	-	-	-
X2321	Jiangxi	Live wholesale market	29°44′30″N	116°12′53″E	Duck	-	-	-	-
X2322	Jiangxi	Live wholesale market	29°44′30″N	116°12′53″E	Duck	-	-	-	-
X2323	Jiangxi	Live wholesale market	29°44′30″N	116°12′53″E	Duck	-	-	-	-
X2324	Jiangxi	Live wholesale market	29°44′30″N	116°12′53″E	Duck	-	-	-	-
X2325	Jiangxi	Live wholesale market	29°44′30″N	116°12′53″E	Duck	-	-	-	-
X2326	Jiangxi	Live wholesale market	29°44′30″N	116°12′53″E	Duck	-	-	-	-
X2327	Jiangxi	Live wholesale market	29°44′30″N	116°12′53″E	Duck	-	-	-	-
X2328	Jiangxi	Live wholesale market	29°44′30″N	116°12′53″E	Duck	-	-	-	-
X2329	Jiangxi	Live wholesale market	29°44′30″N	116°12′53″E	Duck	-	-	-	-
X2330	Jiangxi	Live wholesale market	29°44′30″N	116°12′53″E	Duck	-	-	-	-
X2331	Jiangxi	Live wholesale market	29°44′30″N	116°12′53″E	Chicken	-	-	-	-
X2332	Jiangxi	Live wholesale market	29°44′30″N	116°12′53″E	Chicken	-	-	-	-
X2333	Jiangxi	Live wholesale market	29°44′30″N	116°12′53″E	Chicken	-	-	-	-
X2334	Jiangxi	Live wholesale market	29°44′30″N	116°12′53″E	Chicken	-	-	-	-
X2335	Jiangxi	Live wholesale market	29°44′30″N	116°12′53″E	Chicken	-	-	-	-
X2336	Jiangxi	Live wholesale market	29°44′30″N	116°12′53″E	Chicken	+	-	-	-
X2337	Jiangxi	Live wholesale market	29°44′30″N	116°12′53″E	Chicken	-	-	-	-
X2338	Jiangxi	Live wholesale market	29°44′30″N	116°12′53″E	Chicken	-	-	-	-
X2339	Jiangxi	Live wholesale market	29°44′30″N	116°12′53″E	Chicken	-	-	-	-
X2340	Jiangxi	Live wholesale market	29°44′30″N	116°12′53″E	Chicken	-	-	-	-
X2341	Jiangxi	Live wholesale market	29°44′30″N	116°12′53″E	Duck	-	-	-	-
X2342	Jiangxi	Live wholesale market	29°44′30″N	116°12′53″E	Duck	-	-	-	-
X2343	Jiangxi	Live wholesale market	29°44′30″N	116°12′53″E	Duck	-	-	-	-
X2344	Jiangxi	Live wholesale market	29°44′30″N	116°12′53″E	Duck	-	-	-	-
X2345	Jiangxi	Live wholesale market	29°44′30″N	116°12′53″E	Duck	-	-	-	-
X2346	Jiangxi	Live wholesale market	29°44′30″N	116°12′53″E	Duck	-	-	-	-
X2347	Jiangxi	Live wholesale market	29°44′30″N	116°12′53″E	Duck	-	-	-	-
X2348	Jiangxi	Live wholesale market	29°44′30″N	116°12′53″E	Duck	-	-	-	-
X2349	Jiangxi	Live wholesale market	29°44′30″N	116°12′53″E	Duck	-	-	-	-
X2350	Jiangxi	Live wholesale market	29°44′30″N	116°12′53″E	Duck	-	-	-	-
X2351	Jiangxi	Live wholesale market	29°44′30″N	116°12′53″E	Chicken	-	-	-	-
X2352	Jiangxi	Live wholesale market	29°44′30″N	116°12′53″E	Chicken	-	-	-	-
X2353	Jiangxi	Live wholesale market	29°44′30″N	116°12′53″E	Chicken	-	-	-	-
X2354	Jiangxi	Live wholesale market	29°44′30″N	116°12′53″E	Chicken	-	-	-	-
X2355	Jiangxi	Live wholesale market	29°44′30″N	116°12′53″E	Chicken	-	-	-	-
X2356	Jiangxi	Live wholesale market	29°44′30″N	116°12′53″E	Chicken	-	-	-	-
X2357	Jiangxi	Live wholesale market	29°44′30″N	116°12′53″E	Chicken	-	-	-	-
X2358	Jiangxi	Live wholesale market	29°44′30″N	116°12′53″E	Chicken	-	-	-	-
X2359	Jiangxi	Live wholesale market	29°44′30″N	116°12′53″E	Chicken	-	-	-	-
X2360	Jiangxi	Live wholesale market	29°44′30″N	116°12′53″E	Chicken	-	-	-	-
X2361	Jiangxi	Live wholesale market	29°44′30″N	116°12′53″E	Chicken	-	-	-	-
X2362	Jiangxi	Live wholesale market	29°44′30″N	116°12′53″E	Chicken	-	-	-	-
X2363	Jiangxi	Live wholesale market	29°44′30″N	116°12′53″E	Chicken	-	-	-	-
X2364	Jiangxi	Live wholesale market	29°44′30″N	116°12′53″E	Chicken	-	-	-	-
X2365	Jiangxi	Live wholesale market	29°44′30″N	116°12′53″E	Chicken	-	-	-	-
X2366	Jiangxi	Live wholesale market	29°44′30″N	116°12′53″E	Chicken	-	-	-	-
X2367	Jiangxi	Live wholesale market	29°44′30″N	116°12′53″E	Chicken	-	-	-	-
X2368	Jiangxi	Live wholesale market	29°44′30″N	116°12′53″E	Chicken	-	-	-	-
X2369	Jiangxi	Live wholesale market	29°44′30″N	116°12′53″E	Chicken	-	-	-	-
X2370	Jiangxi	Live wholesale market	29°44′30″N	116°12′53″E	Chicken	-	-	-	-
X2371	Jiangxi	Live wholesale market	29°44′30″N	116°12′53″E	Chicken	-	-	-	-
X2372	Jiangxi	Live wholesale market	29°44′30″N	116°12′53″E	Chicken	-	-	-	-
X2373	Jiangxi	Live wholesale market	29°44′30″N	116°12′53″E	Chicken	-	-	-	-
X2374	Jiangxi	Live wholesale market	29°44′30″N	116°12′53″E	Chicken	-	-	-	-
X2375	Jiangxi	Live wholesale market	29°44′30″N	116°12′53″E	Chicken	-	-	-	-
X2376	Jiangxi	Live wholesale market	29°44′30″N	116°12′53″E	Chicken	-	-	-	-
X2377	Jiangxi	Live wholesale market	29°44′30″N	116°12′53″E	Chicken	-	-	-	-
X2378	Jiangxi	Live wholesale market	29°44′30″N	116°12′53″E	Chicken	-	-	-	-
X2379	Jiangxi	Live wholesale market	29°44′30″N	116°12′53″E	Chicken	-	-	-	-
X2380	Jiangxi	Live wholesale market	29°44′30″N	116°12′53″E	Chicken	-	-	-	-
X2381	Jiangxi	Live wholesale market	29°44′30″N	116°12′53″E	Pigeon	-	-	-	-
X2382	Jiangxi	Live wholesale market	29°44′30″N	116°12′53″E	Pigeon	-	-	-	-
X2383	Jiangxi	Live wholesale market	29°44′30″N	116°12′53″E	Pigeon	-	-	-	-
X2384	Jiangxi	Live wholesale market	29°44′30″N	116°12′53″E	Pigeon	-	-	-	-
X2385	Jiangxi	Live wholesale market	29°44′30″N	116°12′53″E	Pigeon	-	-	-	-
X2386	Jiangxi	Live wholesale market	29°44′30″N	116°12′53″E	Pigeon	-	-	-	-
X2387	Jiangxi	Live wholesale market	29°44′30″N	116°12′53″E	Pigeon	-	-	-	-
X2388	Jiangxi	Live wholesale market	29°44′30″N	116°12′53″E	Pigeon	-	-	-	-
X2389	Jiangxi	Live wholesale market	29°44′30″N	116°12′53″E	Pigeon	-	-	-	-
X2390	Jiangxi	Live wholesale market	29°44′30″N	116°12′53″E	Pigeon	-	-	-	-
X2391	Jiangxi	Live retail market	29°20′6″N	115°45′32″E	Chicken	-	-	-	-
X2392	Jiangxi	Live retail market	29°20′6″N	115°45′32″E	Chicken	-	-	-	-
X2393	Jiangxi	Live retail market	29°20′6″N	115°45′32″E	Chicken	-	-	-	-
X2394	Jiangxi	Live retail market	29°20′6″N	115°45′32″E	Chicken	-	-	-	-
X2395	Jiangxi	Live retail market	29°20′6″N	115°45′32″E	Chicken	-	-	-	-
X2396	Jiangxi	Live retail market	29°20′6″N	115°45′32″E	Duck	-	-	-	-
X2397	Jiangxi	Live retail market	29°20′6″N	115°45′32″E	Duck	-	-	-	-
X2398	Jiangxi	Live retail market	29°20′6″N	115°45′32″E	Duck	-	-	-	-
X2399	Jiangxi	Live retail market	29°20′6″N	115°45′32″E	Duck	-	-	-	-
X2400	Jiangxi	Live retail market	29°20′6″N	115°45′32″E	Duck	-	-	-	-
X2401	Jiangxi	Live retail market	29°20′6″N	115°45′32″E	Chicken	-	-	-	-
X2402	Jiangxi	Live retail market	29°20′6″N	115°45′32″E	Chicken	-	-	-	-
X2403	Jiangxi	Live retail market	29°20′6″N	115°45′32″E	Chicken	-	-	-	-
X2404	Jiangxi	Live retail market	29°20′6″N	115°45′32″E	Chicken	-	-	-	-
X2405	Jiangxi	Live retail market	29°20′6″N	115°45′32″E	Chicken	-	-	-	-
X2406	Jiangxi	Live retail market	29°20′6″N	115°45′32″E	Duck	-	-	-	-
X2407	Jiangxi	Live retail market	29°20′6″N	115°45′32″E	Duck	-	-	-	-
X2408	Jiangxi	Live retail market	29°20′6″N	115°45′32″E	Duck	-	-	-	-
X2409	Jiangxi	Live retail market	29°20′6″N	115°45′32″E	Duck	-	-	-	-
X2410	Jiangxi	Live retail market	29°20′6″N	115°45′32″E	Duck	-	-	-	-
X2411	Jiangxi	Live retail market	29°20′6″N	115°45′32″E	Chicken	-	-	-	-
X2412	Jiangxi	Live retail market	29°20′6″N	115°45′32″E	Chicken	-	-	-	-
X2413	Jiangxi	Live retail market	29°20′6″N	115°45′32″E	Chicken	-	-	-	-
X2414	Jiangxi	Live retail market	29°20′6″N	115°45′32″E	Chicken	-	-	-	-
X2415	Jiangxi	Live retail market	29°20′6″N	115°45′32″E	Chicken	-	-	-	-
X2416	Jiangxi	Live retail market	29°20′6″N	115°45′32″E	Duck	-	-	-	-
X2417	Jiangxi	Live retail market	29°20′6″N	115°45′32″E	Duck	-	-	-	-
X2418	Jiangxi	Live retail market	29°20′6″N	115°45′32″E	Duck	-	-	-	-
X2419	Jiangxi	Live retail market	29°20′6″N	115°45′32″E	Duck	-	-	-	-
X2420	Jiangxi	Live retail market	29°20′6″N	115°45′32″E	Duck	-	-	-	-
X2421	Jiangxi	Live retail market	29°20′6″N	115°45′32″E	Chicken	-	-	-	-
X2422	Jiangxi	Live retail market	29°20′6″N	115°45′32″E	Chicken	-	-	-	-
X2423	Jiangxi	Live retail market	29°20′6″N	115°45′32″E	Chicken	-	-	-	-
X2424	Jiangxi	Live retail market	29°20′6″N	115°45′32″E	Chicken	-	-	-	-
X2425	Jiangxi	Live retail market	29°20′6″N	115°45′32″E	Chicken	-	-	-	-
X2426	Jiangxi	Live retail market	29°20′6″N	115°45′32″E	Duck	-	-	-	-
X2427	Jiangxi	Live retail market	29°20′6″N	115°45′32″E	Duck	-	-	-	-
X2428	Jiangxi	Live retail market	29°20′6″N	115°45′32″E	Duck	-	-	-	-
X2429	Jiangxi	Live retail market	29°20′6″N	115°45′32″E	Duck	-	-	-	-
X2430	Jiangxi	Live retail market	29°20′6″N	115°45′32″E	Duck	-	-	-	-
X2431	Jiangxi	Live retail market	29°20′6″N	115°45′32″E	Chicken	-	-	-	-
X2432	Jiangxi	Live retail market	29°20′6″N	115°45′32″E	Chicken	-	-	-	-
X2433	Jiangxi	Live retail market	29°20′6″N	115°45′32″E	Chicken	-	-	-	-
X2434	Jiangxi	Live retail market	29°20′6″N	115°45′32″E	Chicken	-	-	-	-
X2435	Jiangxi	Live retail market	29°20′6″N	115°45′32″E	Chicken	-	-	-	-
X2436	Jiangxi	Live retail market	29°20′6″N	115°45′32″E	Duck	-	-	-	-
X2437	Jiangxi	Live retail market	29°20′6″N	115°45′32″E	Duck	-	-	-	-
X2438	Jiangxi	Live retail market	29°20′6″N	115°45′32″E	Duck	-	-	-	-
X2439	Jiangxi	Live retail market	29°20′6″N	115°45′32″E	Duck	-	-	-	-
X2440	Jiangxi	Live retail market	29°20′6″N	115°45′32″E	Duck	-	-	-	-
X2441	Jiangxi	Live retail market	29°20′6″N	115°45′32″E	Chicken	-	-	-	-
X2442	Jiangxi	Live retail market	29°20′6″N	115°45′32″E	Chicken	-	-	-	-
X2443	Jiangxi	Live retail market	29°20′6″N	115°45′32″E	Chicken	-	-	-	-
X2444	Jiangxi	Live retail market	29°20′6″N	115°45′32″E	Chicken	-	-	-	-
X2445	Jiangxi	Live retail market	29°20′6″N	115°45′32″E	Chicken	-	-	-	-
X2446	Jiangxi	Live retail market	29°20′6″N	115°45′32″E	Duck	-	-	-	-
X2447	Jiangxi	Live retail market	29°20′6″N	115°45′32″E	Duck	-	-	-	-
X2448	Jiangxi	Live retail market	29°20′6″N	115°45′32″E	Duck	-	-	-	-
X2449	Jiangxi	Live retail market	29°20′6″N	115°45′32″E	Duck	-	-	-	-
X2450	Jiangxi	Live retail market	29°20′6″N	115°45′32″E	Duck	-	-	-	-
X2451	Jiangxi	Live retail market	29°20′6″N	115°45′32″E	Pigeon	-	-	-	-
X2452	Jiangxi	Live retail market	29°20′6″N	115°45′32″E	Pigeon	-	-	-	-
X2453	Jiangxi	Live retail market	29°20′6″N	115°45′32″E	Pigeon	-	-	-	-
X2454	Jiangxi	Live retail market	29°20′6″N	115°45′32″E	Pigeon	-	-	-	-
X2455	Jiangxi	Live retail market	29°20′6″N	115°45′32″E	Pigeon	-	-	-	-
X2456	Jiangxi	Live retail market	29°20′6″N	115°45′32″E	Duck	-	-	-	-
X2457	Jiangxi	Live retail market	29°20′6″N	115°45′32″E	Duck	-	-	-	-
X2458	Jiangxi	Live retail market	29°20′6″N	115°45′32″E	Duck	-	-	-	-
X2459	Jiangxi	Live retail market	29°20′6″N	115°45′32″E	Duck	-	-	-	-
X2460	Jiangxi	Live retail market	29°20′6″N	115°45′32″E	Duck	-	-	-	-
X2461	Jiangxi	Live retail market	29°20′6″N	115°45′32″E	Pigeon	-	-	-	-
X2462	Jiangxi	Live retail market	29°20′6″N	115°45′32″E	Pigeon	-	-	-	-
X2463	Jiangxi	Live retail market	29°20′6″N	115°45′32″E	Pigeon	-	-	-	-
X2464	Jiangxi	Live retail market	29°20′6″N	115°45′32″E	Pigeon	-	-	-	-
X2465	Jiangxi	Live retail market	29°20′6″N	115°45′32″E	Pigeon	-	-	-	-
X2466	Jiangxi	Live retail market	29°20′6″N	115°45′32″E	Pigeon	-	-	-	-
X2467	Jiangxi	Live retail market	29°20′6″N	115°45′32″E	Pigeon	-	-	-	-
X2468	Jiangxi	Live retail market	29°20′6″N	115°45′32″E	Pigeon	-	-	-	-
X2469	Jiangxi	Live retail market	29°20′6″N	115°45′32″E	Pigeon	-	-	-	-
X2470	Jiangxi	Live retail market	29°20′6″N	115°45′32″E	Pigeon	-	-	-	-
X2471	Jiangxi	Live retail market	29°20′6″N	115°45′32″E	Pigeon	-	-	-	-
X2472	Jiangxi	Live retail market	29°20′6″N	115°45′32″E	Pigeon	-	-	-	-
X2473	Jiangxi	Live retail market	29°20′6″N	115°45′32″E	Pigeon	-	-	-	-
X2474	Jiangxi	Live retail market	29°20′6″N	115°45′32″E	Pigeon	-	-	-	-
X2475	Jiangxi	Live retail market	29°20′6″N	115°45′32″E	Pigeon	-	-	-	-
X2476	Jiangxi	Live retail market	29°20′6″N	115°45′32″E	Pigeon	-	-	-	-
X2477	Jiangxi	Live retail market	29°20′6″N	115°45′32″E	Pigeon	-	-	-	-
X2478	Jiangxi	Live retail market	29°20′6″N	115°45′32″E	Pigeon	-	-	-	-
X2479	Jiangxi	Live retail market	29°20′6″N	115°45′32″E	Pigeon	-	-	-	-
X2480	Jiangxi	Live retail market	29°20′6″N	115°45′32″E	Pigeon	-	-	-	-
Q2001	Guizhou	Live retail market	26°22′52″N	108°4′38″E	Goose	-	-	-	-
Q2002	Guizhou	Live retail market	26°22′52″N	108°4′38″E	Goose	-	-	-	-
Q2003	Guizhou	Live retail market	26°22′52″N	108°4′38″E	Goose	-	-	-	-
Q2004	Guizhou	Live retail market	26°22′52″N	108°4′38″E	Goose	-	-	-	-
Q2005	Guizhou	Live retail market	26°22′52″N	108°4′38″E	Chicken	-	-	-	-
Q2006	Guizhou	Live retail market	26°22′52″N	108°4′38″E	Chicken	+	-	-	-
Q2007	Guizhou	Live retail market	26°22′52″N	108°4′38″E	Chicken	-	-	-	-
Q2008	Guizhou	Live retail market	26°22′52″N	108°4′38″E	Chicken	-	-	-	-
Q2009	Guizhou	Live retail market	26°22′52″N	108°4′38″E	Chicken	-	-	-	-
Q2010	Guizhou	Live retail market	26°22′52″N	108°4′38″E	Chicken	-	-	-	-
Q2011	Guizhou	Live retail market	26°22′52″N	108°4′38″E	Chicken	-	-	-	-
Q2012	Guizhou	Live retail market	26°22′52″N	108°4′38″E	Chicken	-	-	-	-
Q2013	Guizhou	Live retail market	26°22′52″N	108°4′38″E	Chicken	-	-	-	-
Q2014	Guizhou	Live retail market	26°22′52″N	108°4′38″E	Chicken	-	-	-	-
Q2015	Guizhou	Live retail market	26°22′52″N	108°4′38″E	Chicken	+	-	-	-
Q2016	Guizhou	Live retail market	26°22′52″N	108°4′38″E	Pigeon	-	-	-	-
Q2017	Guizhou	Live retail market	26°22′52″N	108°4′38″E	Pigeon	-	-	-	-
Q2018	Guizhou	Live retail market	26°22′52″N	108°4′38″E	Pigeon	-	-	-	-
Q2019	Guizhou	Live retail market	26°22′52″N	108°4′38″E	Pigeon	-	-	-	-
Q2020	Guizhou	Live retail market	26°22′52″N	108°4′38″E	Pigeon	-	-	-	-
Q2021	Guizhou	Live retail market	26°22′52″N	108°4′38″E	Chicken	-	-	-	-
Q2022	Guizhou	Live retail market	26°22′52″N	108°4′38″E	Chicken	-	-	-	-
Q2023	Guizhou	Live retail market	26°22′52″N	108°4′38″E	Chicken	-	-	-	-
Q2024	Guizhou	Live retail market	26°22′52″N	108°4′38″E	Chicken	-	-	-	-
Q2025	Guizhou	Live retail market	26°22′52″N	108°4′38″E	Chicken	-	-	-	-
Q2026	Guizhou	Live retail market	26°22′52″N	108°4′38″E	Chicken	-	-	-	-
Q2027	Guizhou	Live retail market	26°22′52″N	108°4′38″E	Chicken	-	-	-	-
Q2028	Guizhou	Live retail market	26°22′52″N	108°4′38″E	Chicken	-	-	-	-
Q2029	Guizhou	Live retail market	26°22′52″N	108°4′38″E	Chicken	-	-	-	-
Q2030	Guizhou	Live retail market	26°22′52″N	108°4′38″E	Chicken	-	-	-	-
Q2031	Guizhou	Live retail market	26°22′52″N	108°4′38″E	Duck	+	-	-	-
Q2032	Guizhou	Live retail market	26°22′52″N	108°4′38″E	Duck	-	-	-	-
Q2033	Guizhou	Live retail market	26°22′52″N	108°4′38″E	Duck	-	-	-	-
Q2034	Guizhou	Live retail market	26°22′52″N	108°4′38″E	Duck	-	-	-	-
Q2035	Guizhou	Live retail market	26°22′52″N	108°4′38″E	Duck	-	-	-	-
Q2036	Guizhou	Live retail market	26°22′52″N	108°4′38″E	Chicken	-	-	-	-
Q2037	Guizhou	Live retail market	26°22′52″N	108°4′38″E	Chicken	-	-	-	-
Q2038	Guizhou	Live retail market	26°22′52″N	108°4′38″E	Chicken	-	-	-	-
Q2039	Guizhou	Live retail market	26°22′52″N	108°4′38″E	Chicken	-	-	-	-
Q2040	Guizhou	Live retail market	26°22′52″N	108°4′38″E	Chicken	-	-	-	-
Q2041	Guizhou	Live retail market	26°22′52″N	108°4′38″E	Chicken	-	-	-	-
Q2042	Guizhou	Live retail market	26°22′52″N	108°4′38″E	Chicken	-	-	-	-
Q2043	Guizhou	Live retail market	26°22′52″N	108°4′38″E	Chicken	-	-	-	-
Q2044	Guizhou	Live retail market	26°22′52″N	108°4′38″E	Chicken	-	-	-	-
Q2045	Guizhou	Live retail market	26°22′52″N	108°4′38″E	Chicken	-	-	-	-
Q2046	Guizhou	Live retail market	26°22′52″N	108°4′38″E	Chicken	-	-	-	-
Q2047	Guizhou	Live retail market	26°22′52″N	108°4′38″E	Chicken	-	-	-	-
Q2048	Guizhou	Live retail market	26°22′52″N	108°4′38″E	Chicken	-	-	-	-
Q2049	Guizhou	Live retail market	26°22′52″N	108°4′38″E	Chicken	-	-	-	-
Q2050	Guizhou	Live retail market	26°22′52″N	108°4′38″E	Chicken	-	-	-	-
Q2051	Guizhou	Live retail market	26°22′52″N	108°4′38″E	Chicken	-	-	-	-
Q2052	Guizhou	Live retail market	26°22′52″N	108°4′38″E	Chicken	-	-	-	-
Q2053	Guizhou	Live retail market	26°22′52″N	108°4′38″E	Chicken	-	-	-	-
Q2054	Guizhou	Live retail market	26°22′52″N	108°4′38″E	Chicken	-	-	-	-
Q2055	Guizhou	Live retail market	26°22′52″N	108°4′38″E	Chicken	-	-	-	-
Q2056	Guizhou	Live retail market	26°22′52″N	108°4′38″E	Duck	-	-	-	-
Q2057	Guizhou	Live retail market	26°22′52″N	108°4′38″E	Duck	-	-	-	-
Q2058	Guizhou	Live retail market	26°22′52″N	108°4′38″E	Duck	-	-	-	-
Q2059	Guizhou	Live retail market	26°22′52″N	108°4′38″E	Duck	-	-	-	-
Q2060	Guizhou	Live retail market	26°22′52″N	108°4′38″E	Duck	-	-	-	-
Q2061	Guizhou	Live retail market	26°22′52″N	108°4′38″E	Chicken	-	-	-	-
Q2062	Guizhou	Live retail market	26°22′52″N	108°4′38″E	Chicken	-	-	-	-
Q2063	Guizhou	Live retail market	26°22′52″N	108°4′38″E	Chicken	-	-	-	-
Q2064	Guizhou	Live retail market	26°22′52″N	108°4′38″E	Chicken	-	-	-	-
Q2065	Guizhou	Live retail market	26°22′52″N	108°4′38″E	Chicken	-	-	-	-
Q2066	Guizhou	Live retail market	26°22′52″N	108°4′38″E	Chicken	-	-	-	-
Q2067	Guizhou	Live retail market	26°22′52″N	108°4′38″E	Chicken	-	-	-	-
Q2068	Guizhou	Live retail market	26°22′52″N	108°4′38″E	Chicken	-	-	-	-
Q2069	Guizhou	Live retail market	26°22′52″N	108°4′38″E	Chicken	-	-	-	-
Q2070	Guizhou	Live retail market	26°22′52″N	108°4′38″E	Chicken	-	-	-	-
Q2071	Guizhou	Live retail market	26°22′52″N	108°4′38″E	Duck	+	-	+	-
Q2072	Guizhou	Live retail market	26°22′52″N	108°4′38″E	Duck	-	-	-	-
Q2073	Guizhou	Live retail market	26°22′52″N	108°4′38″E	Duck	-	-	-	-
Q2074	Guizhou	Live retail market	26°22′52″N	108°4′38″E	Duck	-	-	-	-
Q2075	Guizhou	Live retail market	26°22′52″N	108°4′38″E	Duck	-	-	-	-
Q2076	Guizhou	Live retail market	26°22′52″N	108°4′38″E	Duck	+	-	-	-
Q2077	Guizhou	Live retail market	26°22′52″N	108°4′38″E	Duck	+	-	-	-
Q2078	Guizhou	Live retail market	26°22′52″N	108°4′38″E	Duck	+	-	+	-
Q2079	Guizhou	Live retail market	26°22′52″N	108°4′38″E	Duck	+	-	-	-
Q2080	Guizhou	Live retail market	26°22′52″N	108°4′38″E	Duck	+	-	-	-
Q2081	Guizhou	Live retail market	26°22′52″N	108°4′38″E	Chicken	-	-	-	-
Q2082	Guizhou	Live retail market	26°22′52″N	108°4′38″E	Chicken	-	-	-	-
Q2083	Guizhou	Live retail market	26°22′52″N	108°4′38″E	Chicken	-	-	-	-
Q2084	Guizhou	Live retail market	26°22′52″N	108°4′38″E	Chicken	-	-	-	-
Q2085	Guizhou	Live retail market	26°22′52″N	108°4′38″E	Chicken	-	-	-	-
Q2086	Guizhou	Live retail market	26°22′52″N	108°4′38″E	Chicken	-	-	-	-
Q2087	Guizhou	Live retail market	26°22′52″N	108°4′38″E	Chicken	-	-	-	-
Q2088	Guizhou	Live retail market	26°22′52″N	108°4′38″E	Chicken	-	-	-	-
Q2089	Guizhou	Live retail market	26°22′52″N	108°4′38″E	Chicken	-	-	-	-
Q2090	Guizhou	Live retail market	26°22′52″N	108°4′38″E	Chicken	-	-	-	-
Q2091	Guizhou	Live retail market	26°23′18″N	108°4′4″E	Chicken	-	-	-	-
Q2092	Guizhou	Live retail market	26°23′18″N	108°4′4″E	Chicken	-	-	-	-
Q2093	Guizhou	Live retail market	26°23′18″N	108°4′4″E	Chicken	-	-	-	-
Q2094	Guizhou	Live retail market	26°23′18″N	108°4′4″E	Chicken	-	-	-	-
Q2095	Guizhou	Live retail market	26°23′18″N	108°4′4″E	Chicken	-	-	-	-
Q2096	Guizhou	Live retail market	26°23′18″N	108°4′4″E	Duck	-	-	-	-
Q2097	Guizhou	Live retail market	26°23′18″N	108°4′4″E	Duck	-	-	-	-
Q2098	Guizhou	Live retail market	26°23′18″N	108°4′4″E	Duck	+	-	-	-
Q2099	Guizhou	Live retail market	26°23′18″N	108°4′4″E	Duck	-	-	-	-
Q2100	Guizhou	Live retail market	26°23′18″N	108°4′4″E	Duck	+	-	-	-
Q2101	Guizhou	Live retail market	26°23′18″N	108°4′4″E	Chicken	-	-	-	-
Q2102	Guizhou	Live retail market	26°23′18″N	108°4′4″E	Chicken	-	-	-	-
Q2103	Guizhou	Live retail market	26°23′18″N	108°4′4″E	Chicken	-	-	-	-
Q2104	Guizhou	Live retail market	26°23′18″N	108°4′4″E	Chicken	-	-	-	-
Q2105	Guizhou	Live retail market	26°23′18″N	108°4′4″E	Chicken	-	-	-	-
Q2106	Guizhou	Live retail market	26°23′18″N	108°4′4″E	Duck	-	-	-	-
Q2107	Guizhou	Live retail market	26°23′18″N	108°4′4″E	Duck	-	-	-	-
Q2108	Guizhou	Live retail market	26°23′18″N	108°4′4″E	Duck	-	-	-	-
Q2109	Guizhou	Live retail market	26°23′18″N	108°4′4″E	Duck	-	-	-	-
Q2110	Guizhou	Live retail market	26°23′18″N	108°4′4″E	Duck	-	-	-	-
Q2111	Guizhou	Live retail market	26°23′18″N	108°4′4″E	Chicken	-	-	-	-
Q2112	Guizhou	Live retail market	26°23′18″N	108°4′4″E	Chicken	-	-	-	-
Q2113	Guizhou	Live retail market	26°23′18″N	108°4′4″E	Chicken	-	-	-	-
Q2114	Guizhou	Live retail market	26°23′18″N	108°4′4″E	Chicken	-	-	-	-
Q2115	Guizhou	Live retail market	26°23′18″N	108°4′4″E	Chicken	-	-	-	-
Q2116	Guizhou	Live retail market	26°23′18″N	108°4′4″E	Duck	-	-	-	-
Q2117	Guizhou	Live retail market	26°23′18″N	108°4′4″E	Duck	+	-	-	-
Q2118	Guizhou	Live retail market	26°23′18″N	108°4′4″E	Duck	-	-	-	-
Q2119	Guizhou	Live retail market	26°23′18″N	108°4′4″E	Duck	-	-	-	-
Q2120	Guizhou	Live retail market	26°23′18″N	108°4′4″E	Duck	-	-	-	-
Q2121	Guizhou	Live retail market	26°23′18″N	108°4′4″E	Chicken	-	-	-	-
Q2122	Guizhou	Live retail market	26°23′18″N	108°4′4″E	Chicken	-	-	-	-
Q2123	Guizhou	Live retail market	26°23′18″N	108°4′4″E	Chicken	-	-	-	-
Q2124	Guizhou	Live retail market	26°23′18″N	108°4′4″E	Chicken	-	-	-	-
Q2125	Guizhou	Live retail market	26°23′18″N	108°4′4″E	Chicken	-	-	-	-
Q2126	Guizhou	Live retail market	26°23′18″N	108°4′4″E	Duck	+	-	-	-
Q2127	Guizhou	Live retail market	26°23′18″N	108°4′4″E	Duck	-	-	-	-
Q2128	Guizhou	Live retail market	26°23′18″N	108°4′4″E	Duck	+	+	-	-
Q2129	Guizhou	Live retail market	26°23′18″N	108°4′4″E	Duck	-	-	-	-
Q2130	Guizhou	Live retail market	26°23′18″N	108°4′4″E	Duck	-	-	-	-
Q2131	Guizhou	Live retail market	26°23′18″N	108°4′4″E	Chicken	-	-	-	-
Q2132	Guizhou	Live retail market	26°23′18″N	108°4′4″E	Chicken	-	-	-	-
Q2133	Guizhou	Live retail market	26°23′18″N	108°4′4″E	Chicken	-	-	-	-
Q2134	Guizhou	Live retail market	26°23′18″N	108°4′4″E	Chicken	-	-	-	-
Q2135	Guizhou	Live retail market	26°23′18″N	108°4′4″E	Chicken	-	-	-	-
Q2136	Guizhou	Live retail market	26°23′18″N	108°4′4″E	Duck	-	-	-	-
Q2137	Guizhou	Live retail market	26°23′18″N	108°4′4″E	Duck	-	-	-	-
Q2138	Guizhou	Live retail market	26°23′18″N	108°4′4″E	Duck	-	-	-	-
Q2139	Guizhou	Live retail market	26°23′18″N	108°4′4″E	Duck	-	-	-	-
Q2140	Guizhou	Live retail market	26°23′18″N	108°4′4″E	Duck	-	-	-	-
Q2141	Guizhou	Live retail market	26°23′18″N	108°4′4″E	Chicken	-	-	-	-
Q2142	Guizhou	Live retail market	26°23′18″N	108°4′4″E	Chicken	-	-	-	-
Q2143	Guizhou	Live retail market	26°23′18″N	108°4′4″E	Chicken	-	-	-	-
Q2144	Guizhou	Live retail market	26°23′18″N	108°4′4″E	Chicken	-	-	-	-
Q2145	Guizhou	Live retail market	26°23′18″N	108°4′4″E	Chicken	-	-	-	-
Q2146	Guizhou	Live retail market	26°23′18″N	108°4′4″E	Duck	-	-	-	-
Q2147	Guizhou	Live retail market	26°23′18″N	108°4′4″E	Duck	-	-	-	-
Q2148	Guizhou	Live retail market	26°23′18″N	108°4′4″E	Duck	-	-	-	-
Q2149	Guizhou	Live retail market	26°23′18″N	108°4′4″E	Duck	-	-	-	-
Q2150	Guizhou	Live retail market	26°23′18″N	108°4′4″E	Duck	-	-	-	-
Q2151	Guizhou	Live retail market	26°23′18″N	108°4′4″E	Duck	-	-	-	-
Q2152	Guizhou	Live retail market	26°23′18″N	108°4′4″E	Duck	-	-	-	-
Q2153	Guizhou	Live retail market	26°23′18″N	108°4′4″E	Duck	-	-	-	-
Q2154	Guizhou	Live retail market	26°23′18″N	108°4′4″E	Duck	-	-	-	-
Q2155	Guizhou	Live retail market	26°23′18″N	108°4′4″E	Duck	-	-	-	-
Q2156	Guizhou	Live retail market	26°23′18″N	108°4′4″E	Chicken	-	-	-	-
Q2157	Guizhou	Live retail market	26°23′18″N	108°4′4″E	Chicken	-	-	-	-
Q2158	Guizhou	Live retail market	26°23′18″N	108°4′4″E	Chicken	-	-	-	-
Q2159	Guizhou	Live retail market	26°23′18″N	108°4′4″E	Chicken	-	-	-	-
Q2160	Guizhou	Live retail market	26°23′18″N	108°4′4″E	Chicken	-	-	-	-
Q2161	Guizhou	Live retail market	26°23′18″N	108°4′4″E	Duck	-	-	-	-
Q2162	Guizhou	Live retail market	26°23′18″N	108°4′4″E	Duck	-	-	-	-
Q2163	Guizhou	Live retail market	26°23′18″N	108°4′4″E	Duck	-	-	-	-
Q2164	Guizhou	Live retail market	26°23′18″N	108°4′4″E	Duck	-	-	-	-
Q2165	Guizhou	Live retail market	26°23′18″N	108°4′4″E	Duck	-	-	-	-
Q2166	Guizhou	Live retail market	26°23′18″N	108°4′4″E	Chicken	-	-	-	-
Q2167	Guizhou	Live retail market	26°23′18″N	108°4′4″E	Chicken	+	-	-	-
Q2168	Guizhou	Live retail market	26°23′18″N	108°4′4″E	Chicken	-	-	-	-
Q2169	Guizhou	Live retail market	26°23′18″N	108°4′4″E	Chicken	-	-	-	-
Q2170	Guizhou	Live retail market	26°23′18″N	108°4′4″E	Chicken	-	-	-	-
Q2171	Guizhou	Live retail market	26°23′18″N	108°4′4″E	Duck	-	-	-	-
Q2172	Guizhou	Live retail market	26°23′18″N	108°4′4″E	Duck	-	-	-	-
Q2173	Guizhou	Live retail market	26°23′18″N	108°4′4″E	Duck	-	-	-	-
Q2174	Guizhou	Live retail market	26°23′18″N	108°4′4″E	Duck	-	-	-	-
Q2175	Guizhou	Live retail market	26°23′18″N	108°4′4″E	Goose	+	-	-	-
Q2176	Guizhou	Live retail market	26°23′18″N	108°4′4″E	Chicken	-	-	-	-
Q2177	Guizhou	Live retail market	26°23′18″N	108°4′4″E	Chicken	-	-	-	-
Q2178	Guizhou	Live retail market	26°23′18″N	108°4′4″E	Chicken	-	-	-	-
Q2179	Guizhou	Live retail market	26°23′18″N	108°4′4″E	Chicken	-	-	-	-
Q2180	Guizhou	Live retail market	26°23′18″N	108°4′4″E	Chicken	-	-	-	-
Q2181	Guizhou	Live retail market	26°23′18″N	108°4′4″E	Duck	-	-	-	-
Q2182	Guizhou	Live retail market	26°23′18″N	108°4′4″E	Duck	-	-	-	-
Q2183	Guizhou	Live retail market	26°23′18″N	108°4′4″E	Duck	-	-	-	-
Q2184	Guizhou	Live retail market	26°23′18″N	108°4′4″E	Duck	-	-	-	-
Q2185	Guizhou	Live retail market	26°23′18″N	108°4′4″E	Duck	-	-	-	-
Q2186	Guizhou	Live retail market	26°23′18″N	108°4′4″E	Duck	-	-	-	-
Q2187	Guizhou	Live retail market	26°23′18″N	108°4′4″E	Chicken	-	-	-	-
Q2188	Guizhou	Live retail market	26°23′18″N	108°4′4″E	Chicken	-	-	-	-
Q2189	Guizhou	Live retail market	26°23′18″N	108°4′4″E	Chicken	-	-	-	-
Q2190	Guizhou	Live retail market	26°23′18″N	108°4′4″E	Chicken	-	-	-	-
Q2191	Guizhou	Live retail market	26°23′18″N	108°4′4″E	Chicken	-	-	-	-
Q2192	Guizhou	Live retail market	26°23′18″N	108°4′4″E	Chicken	-	-	-	-
Q2193	Guizhou	Live retail market	26°23′18″N	108°4′4″E	Duck	-	-	-	-
Q2194	Guizhou	Live retail market	26°23′18″N	108°4′4″E	Duck	-	-	-	-
Q2195	Guizhou	Live retail market	26°23′18″N	108°4′4″E	Duck	-	-	-	-
Q2196	Guizhou	Live retail market	26°23′18″N	108°4′4″E	Duck	-	-	-	-
Q2197	Guizhou	Live retail market	26°23′18″N	108°4′4″E	Duck	-	-	-	-
Q2198	Guizhou	Live retail market	26°23′18″N	108°4′4″E	Duck	-	-	-	-
Q2199	Guizhou	Live retail market	26°23′18″N	108°4′4″E	Duck	-	-	-	-
Q2200	Guizhou	Live retail market	26°23′18″N	108°4′4″E	Duck	-	-	-	-
Q2201	Guizhou	Live retail market	26°23′18″N	108°4′4″E	Duck	-	-	-	-
Q2202	Guizhou	Live retail market	26°23′18″N	108°4′4″E	Duck	-	-	-	-
Q2203	Guizhou	Live retail market	26°23′18″N	108°4′4″E	Duck	-	-	-	-
Q2204	Guizhou	Live retail market	26°23′18″N	108°4′4″E	Duck	-	-	-	-
Q2205	Guizhou	Live retail market	26°23′18″N	108°4′4″E	Chicken	-	-	-	-
Q2206	Guizhou	Live retail market	26°23′18″N	108°4′4″E	Chicken	-	-	-	-
Q2207	Guizhou	Live retail market	26°23′18″N	108°4′4″E	Chicken	-	-	-	-
Q2208	Guizhou	Live retail market	26°23′18″N	108°4′4″E	Chicken	-	-	-	-
Q2209	Guizhou	Live retail market	26°23′18″N	108°4′4″E	Chicken	-	-	-	-
Q2210	Guizhou	Live retail market	26°23′18″N	108°4′4″E	Chicken	-	-	-	-
Q2211	Guizhou	Live retail market	26°11′24″N	108°3′51″E	Chicken	-	-	-	-
Q2212	Guizhou	Live retail market	26°11′24″N	108°3′51″E	Chicken	-	-	-	-
Q2213	Guizhou	Live retail market	26°11′24″N	108°3′51″E	Chicken	-	-	-	-
Q2214	Guizhou	Live retail market	26°11′24″N	108°3′51″E	Chicken	-	-	-	-
Q2215	Guizhou	Live retail market	26°11′24″N	108°3′51″E	Chicken	-	-	-	-
Q2216	Guizhou	Live retail market	26°11′24″N	108°3′51″E	Chicken	-	-	-	-
Q2217	Guizhou	Live retail market	26°11′24″N	108°3′51″E	Chicken	-	-	-	-
Q2218	Guizhou	Live retail market	26°11′24″N	108°3′51″E	Chicken	-	-	-	-
Q2219	Guizhou	Live retail market	26°11′24″N	108°3′51″E	Chicken	-	-	-	-
Q2220	Guizhou	Live retail market	26°11′24″N	108°3′51″E	Chicken	-	-	-	-
Q2221	Guizhou	Live retail market	26°29′55″N	108°10′9″E	Chicken	-	-	-	-
Q2222	Guizhou	Live retail market	26°29′55″N	108°10′9″E	Chicken	-	-	-	-
Q2223	Guizhou	Live retail market	26°29′55″N	108°10′9″E	Chicken	+	-	-	-
Q2224	Guizhou	Live retail market	26°29′55″N	108°10′9″E	Chicken	+	-	-	-
Q2225	Guizhou	Live retail market	26°29′55″N	108°10′9″E	Chicken	-	-	-	-
Q2226	Guizhou	Live retail market	26°29′55″N	108°10′9″E	Chicken	-	-	-	-
Q2227	Guizhou	Live retail market	26°29′55″N	108°10′9″E	Chicken	+	-	-	-
Q2228	Guizhou	Live retail market	26°29′55″N	108°10′9″E	Chicken	-	-	-	-
Q2229	Guizhou	Live retail market	26°29′55″N	108°10′9″E	Chicken	-	-	-	-
Q2230	Guizhou	Live retail market	26°29′55″N	108°10′9″E	Chicken	+	-	-	-
Q2231	Guizhou	Live retail market	26°29′55″N	108°10′9″E	Chicken	+	-	-	-
Q2232	Guizhou	Live retail market	26°29′55″N	108°10′9″E	Chicken	+	-	-	-
Q2233	Guizhou	Live retail market	26°29′55″N	108°10′9″E	Chicken	-	-	-	-
Q2234	Guizhou	Live retail market	26°29′55″N	108°10′9″E	Chicken	-	-	-	-
Q2235	Guizhou	Live retail market	26°29′55″N	108°10′9″E	Chicken	+	-	-	-
Q2236	Guizhou	Live retail market	26°29′55″N	108°10′9″E	Duck	-	-	-	-
Q2237	Guizhou	Live retail market	26°29′55″N	108°10′9″E	Duck	-	-	-	-
Q2238	Guizhou	Live retail market	26°29′55″N	108°10′9″E	Duck	-	-	-	-
Q2239	Guizhou	Live retail market	26°29′55″N	108°10′9″E	Duck	-	-	-	-
Q2240	Guizhou	Live retail market	26°29′55″N	108°10′9″E	Duck	+	-	-	-
Q2241	Guizhou	Slaughtering house	26°43′28″N	107°29′5″E	Chicken	-	-	-	-
Q2242	Guizhou	Slaughtering house	26°43′28″N	107°29′5″E	Chicken	-	-	-	-
Q2243	Guizhou	Slaughtering house	26°43′28″N	107°29′5″E	Chicken	-	-	-	-
Q2244	Guizhou	Slaughtering house	26°43′28″N	107°29′5″E	Chicken	-	-	-	-
Q2245	Guizhou	Slaughtering house	26°43′28″N	107°29′5″E	Chicken	-	-	-	-
Q2246	Guizhou	Slaughtering house	26°43′28″N	107°29′5″E	Chicken	-	-	-	-
Q2247	Guizhou	Slaughtering house	26°43′28″N	107°29′5″E	Chicken	-	-	-	-
Q2248	Guizhou	Slaughtering house	26°43′28″N	107°29′5″E	Chicken	-	-	-	-
Q2249	Guizhou	Slaughtering house	26°43′28″N	107°29′5″E	Chicken	-	-	-	-
Q2250	Guizhou	Slaughtering house	26°43′28″N	107°29′5″E	Chicken	-	-	-	-
Q2251	Guizhou	Slaughtering house	26°43′28″N	107°29′5″E	Chicken	-	-	-	-
Q2252	Guizhou	Slaughtering house	26°43′28″N	107°29′5″E	Chicken	-	-	-	-
Q2253	Guizhou	Slaughtering house	26°43′28″N	107°29′5″E	Chicken	-	-	-	-
Q2254	Guizhou	Slaughtering house	26°43′28″N	107°29′5″E	Chicken	-	-	-	-
Q2255	Guizhou	Slaughtering house	26°43′28″N	107°29′5″E	Chicken	-	-	-	-
Q2256	Guizhou	Slaughtering house	26°43′28″N	107°29′5″E	Chicken	-	-	-	-
Q2257	Guizhou	Slaughtering house	26°43′28″N	107°29′5″E	Chicken	-	-	-	-
Q2258	Guizhou	Slaughtering house	26°43′28″N	107°29′5″E	Chicken	-	-	-	-
Q2259	Guizhou	Slaughtering house	26°43′28″N	107°29′5″E	Chicken	-	-	-	-
Q2260	Guizhou	Slaughtering house	26°43′28″N	107°29′5″E	Chicken	-	-	-	-
Q2261	Guizhou	Slaughtering house	26°43′28″N	107°29′5″E	Chicken	-	-	-	-
Q2262	Guizhou	Slaughtering house	26°43′28″N	107°29′5″E	Chicken	-	-	-	-
Q2263	Guizhou	Slaughtering house	26°43′28″N	107°29′5″E	Chicken	+	-	-	-
Q2264	Guizhou	Slaughtering house	26°43′28″N	107°29′5″E	Chicken	-	-	-	-
Q2265	Guizhou	Slaughtering house	26°43′28″N	107°29′5″E	Chicken	-	-	-	-
Q2266	Guizhou	Slaughtering house	26°43′28″N	107°29′5″E	Chicken	-	-	-	-
Q2267	Guizhou	Slaughtering house	26°43′28″N	107°29′5″E	Chicken	-	-	-	-
Q2268	Guizhou	Slaughtering house	26°43′28″N	107°29′5″E	Chicken	-	-	-	-
Q2269	Guizhou	Slaughtering house	26°43′28″N	107°29′5″E	Chicken	-	-	-	-
Q2270	Guizhou	Slaughtering house	26°43′28″N	107°29′5″E	Chicken	-	-	-	-
Q2271	Guizhou	Slaughtering house	26°43′28″N	107°29′5″E	Chicken	-	-	-	-
Q2272	Guizhou	Slaughtering house	26°43′28″N	107°29′5″E	Chicken	-	-	-	-
Q2273	Guizhou	Slaughtering house	26°43′28″N	107°29′5″E	Chicken	-	-	-	-
Q2274	Guizhou	Slaughtering house	26°43′28″N	107°29′5″E	Chicken	-	-	-	-
Q2275	Guizhou	Slaughtering house	26°43′28″N	107°29′5″E	Chicken	-	-	-	-
Q2276	Guizhou	Slaughtering house	26°43′28″N	107°29′5″E	Chicken	-	-	-	-
Q2277	Guizhou	Slaughtering house	26°43′28″N	107°29′5″E	Chicken	-	-	-	-
Q2278	Guizhou	Slaughtering house	26°43′28″N	107°29′5″E	Chicken	-	-	-	-
Q2279	Guizhou	Slaughtering house	26°43′28″N	107°29′5″E	Chicken	-	-	-	-
Q2280	Guizhou	Slaughtering house	26°43′28″N	107°29′5″E	Chicken	-	-	-	-
Q2281	Guizhou	Slaughtering house	26°43′28″N	107°29′5″E	Chicken	-	-	-	-
Q2282	Guizhou	Slaughtering house	26°43′28″N	107°29′5″E	Chicken	-	-	-	-
Q2283	Guizhou	Slaughtering house	26°43′28″N	107°29′5″E	Chicken	-	-	-	-
Q2284	Guizhou	Slaughtering house	26°43′28″N	107°29′5″E	Chicken	-	-	-	-
Q2285	Guizhou	Slaughtering house	26°43′28″N	107°29′5″E	Chicken	-	-	-	-
Q2286	Guizhou	Slaughtering house	26°43′28″N	107°29′5″E	Chicken	-	-	-	-
Q2287	Guizhou	Slaughtering house	26°43′28″N	107°29′5″E	Chicken	-	-	-	-
Q2288	Guizhou	Slaughtering house	26°43′28″N	107°29′5″E	Chicken	-	-	-	-
Q2289	Guizhou	Slaughtering house	26°43′28″N	107°29′5″E	Chicken	-	-	-	-
Q2290	Guizhou	Slaughtering house	26°43′28″N	107°29′5″E	Chicken	-	-	-	-
Q2291	Guizhou	Slaughtering house	26°43′28″N	107°29′5″E	Chicken	-	-	-	-
Q2292	Guizhou	Slaughtering house	26°43′28″N	107°29′5″E	Chicken	-	-	-	-
Q2293	Guizhou	Slaughtering house	26°43′28″N	107°29′5″E	Chicken	-	-	-	-
Q2294	Guizhou	Slaughtering house	26°43′28″N	107°29′5″E	Chicken	-	-	-	-
Q2295	Guizhou	Slaughtering house	26°43′28″N	107°29′5″E	Chicken	-	-	-	-
Q2296	Guizhou	Slaughtering house	26°43′28″N	107°29′5″E	Chicken	-	-	-	-
Q2297	Guizhou	Slaughtering house	26°43′28″N	107°29′5″E	Chicken	-	-	-	-
Q2298	Guizhou	Slaughtering house	26°43′28″N	107°29′5″E	Chicken	-	-	-	-
Q2299	Guizhou	Slaughtering house	26°43′28″N	107°29′5″E	Chicken	-	-	-	-
Q2300	Guizhou	Slaughtering house	26°43′28″N	107°29′5″E	Chicken	-	-	-	-
Q2301	Guizhou	Slaughtering house	26°43′28″N	107°29′5″E	Chicken	-	-	-	-
Q2302	Guizhou	Slaughtering house	26°43′28″N	107°29′5″E	Chicken	-	-	-	-
Q2303	Guizhou	Slaughtering house	26°43′28″N	107°29′5″E	Chicken	-	-	-	-
Q2304	Guizhou	Slaughtering house	26°43′28″N	107°29′5″E	Chicken	-	-	-	-
Q2305	Guizhou	Slaughtering house	26°43′28″N	107°29′5″E	Chicken	-	-	-	-
Q2306	Guizhou	Slaughtering house	26°43′28″N	107°29′5″E	Chicken	-	-	-	-
Q2307	Guizhou	Slaughtering house	26°43′28″N	107°29′5″E	Chicken	-	-	-	-
Q2308	Guizhou	Slaughtering house	26°43′28″N	107°29′5″E	Duck	-	-	-	-
Q2309	Guizhou	Slaughtering house	26°43′28″N	107°29′5″E	Duck	-	-	-	-
Q2310	Guizhou	Slaughtering house	26°43′28″N	107°29′5″E	Duck	-	-	-	-
Q2311	Guizhou	Slaughtering house	26°43′28″N	107°29′5″E	Duck	-	-	-	-
Q2312	Guizhou	Slaughtering house	26°43′28″N	107°29′5″E	Duck	+	-	-	-
Q2313	Guizhou	Slaughtering house	26°43′28″N	107°29′5″E	Duck	-	-	-	-
Q2314	Guizhou	Slaughtering house	26°43′28″N	107°29′5″E	Duck	-	-	-	-
Q2315	Guizhou	Slaughtering house	26°43′28″N	107°29′5″E	Duck	-	-	-	-
Q2316	Guizhou	Slaughtering house	26°43′28″N	107°29′5″E	Duck	-	-	-	-
Q2317	Guizhou	Slaughtering house	26°43′28″N	107°29′5″E	Chicken	-	-	-	-
Q2318	Guizhou	Slaughtering house	26°43′28″N	107°29′5″E	Chicken	-	-	-	-
Q2319	Guizhou	Slaughtering house	26°43′28″N	107°29′5″E	Chicken	+	-	-	-
Q2320	Guizhou	Slaughtering house	26°43′28″N	107°29′5″E	Chicken	-	-	-	-
Q2321	Guizhou	Slaughtering house	26°43′28″N	107°29′5″E	Chicken	-	-	-	-
Q2322	Guizhou	Slaughtering house	26°43′28″N	107°29′5″E	Chicken	-	-	-	-
Q2323	Guizhou	Slaughtering house	26°43′28″N	107°29′5″E	Chicken	-	-	-	-
Q2324	Guizhou	Slaughtering house	26°43′28″N	107°29′5″E	Chicken	-	-	-	-
Q2325	Guizhou	Slaughtering house	26°43′28″N	107°29′5″E	Chicken	-	-	-	-
Q2326	Guizhou	Slaughtering house	26°43′28″N	107°29′5″E	Chicken	-	-	-	-
Q2327	Guizhou	Slaughtering house	26°43′28″N	107°29′5″E	Chicken	-	-	-	-
Q2328	Guizhou	Slaughtering house	26°43′28″N	107°29′5″E	Chicken	-	-	-	-
Q2329	Guizhou	Slaughtering house	26°43′28″N	107°29′5″E	Chicken	-	-	-	-
Q2330	Guizhou	Slaughtering house	26°43′28″N	107°29′5″E	Chicken	-	-	-	-
Q2331	Guizhou	Slaughtering house	26°43′28″N	107°29′5″E	Chicken	-	-	-	-
Q2332	Guizhou	Slaughtering house	26°43′28″N	107°29′5″E	Chicken	-	-	-	-
Q2333	Guizhou	Slaughtering house	26°43′28″N	107°29′5″E	Chicken	-	-	-	-
Q2334	Guizhou	Slaughtering house	26°43′28″N	107°29′5″E	Chicken	-	-	-	-
Q2335	Guizhou	Slaughtering house	26°43′28″N	107°29′5″E	Chicken	-	-	-	-
Q2336	Guizhou	Slaughtering house	26°43′28″N	107°29′5″E	Chicken	-	-	-	-
Q2337	Guizhou	Slaughtering house	26°43′28″N	107°29′5″E	Chicken	-	-	-	-
Q2338	Guizhou	Slaughtering house	26°43′28″N	107°29′5″E	Chicken	-	-	-	-
Q2339	Guizhou	Slaughtering house	26°43′28″N	107°29′5″E	Chicken	-	-	-	-
Q2340	Guizhou	Slaughtering house	26°43′28″N	107°29′5″E	Chicken	-	-	-	-
Q2341	Guizhou	Slaughtering house	26°43′28″N	107°29′5″E	Chicken	-	-	-	-
Q2342	Guizhou	Slaughtering house	26°43′28″N	107°29′5″E	Chicken	-	-	-	-
Q2343	Guizhou	Slaughtering house	26°43′28″N	107°29′5″E	Chicken	-	-	-	-
Q2344	Guizhou	Slaughtering house	26°43′28″N	107°29′5″E	Chicken	-	-	-	-
Q2345	Guizhou	Slaughtering house	26°43′28″N	107°29′5″E	Chicken	-	-	-	-
Q2346	Guizhou	Slaughtering house	26°43′28″N	107°29′5″E	Chicken	-	-	-	-
Q2347	Guizhou	Slaughtering house	26°43′28″N	107°29′5″E	Chicken	-	-	-	-
Q2348	Guizhou	Slaughtering house	26°43′28″N	107°29′5″E	Chicken	-	-	-	-
Q2349	Guizhou	Slaughtering house	26°43′28″N	107°29′5″E	Chicken	-	-	-	-
Q2350	Guizhou	Slaughtering house	26°43′28″N	107°29′5″E	Chicken	-	-	-	-
Q2351	Guizhou	Slaughtering house	26°43′28″N	107°29′5″E	Chicken	-	-	-	-
Q2352	Guizhou	Slaughtering house	26°43′28″N	107°29′5″E	Chicken	-	-	-	-
Q2353	Guizhou	Slaughtering house	26°43′28″N	107°29′5″E	Chicken	-	-	-	-
Q2354	Guizhou	Slaughtering house	26°43′28″N	107°29′5″E	Chicken	-	-	-	-
Q2355	Guizhou	Slaughtering house	26°43′28″N	107°29′5″E	Chicken	-	-	-	-
Q2356	Guizhou	Slaughtering house	26°43′28″N	107°29′5″E	Chicken	-	-	-	-
Q2357	Guizhou	Slaughtering house	26°43′28″N	107°29′5″E	Chicken	-	-	-	-
Q2358	Guizhou	Slaughtering house	26°43′28″N	107°29′5″E	Chicken	-	-	-	-
Q2359	Guizhou	Slaughtering house	26°43′28″N	107°29′5″E	Chicken	-	-	-	-
Q2360	Guizhou	Slaughtering house	26°43′28″N	107°29′5″E	Chicken	-	-	-	-
Q2361	Guizhou	Slaughtering house	26°47′20″N	107°27′0″E	Chicken	-	-	-	-
Q2362	Guizhou	Slaughtering house	26°47′20″N	107°27′0″E	Chicken	-	-	-	-
Q2363	Guizhou	Slaughtering house	26°47′20″N	107°27′0″E	Chicken	-	-	-	-
Q2364	Guizhou	Slaughtering house	26°47′20″N	107°27′0″E	Chicken	-	-	-	-
Q2365	Guizhou	Slaughtering house	26°47′20″N	107°27′0″E	Chicken	-	-	-	-
Q2366	Guizhou	Slaughtering house	26°47′20″N	107°27′0″E	Chicken	-	-	-	-
Q2367	Guizhou	Slaughtering house	26°47′20″N	107°27′0″E	Chicken	-	-	-	-
Q2368	Guizhou	Slaughtering house	26°47′20″N	107°27′0″E	Chicken	-	-	-	-
Q2369	Guizhou	Slaughtering house	26°47′20″N	107°27′0″E	Chicken	-	-	-	-
Q2370	Guizhou	Slaughtering house	26°47′20″N	107°27′0″E	Chicken	-	-	-	-
Q2371	Guizhou	Slaughtering house	26°47′20″N	107°27′0″E	Chicken	-	-	-	-
Q2372	Guizhou	Slaughtering house	26°47′20″N	107°27′0″E	Chicken	-	-	-	-
Q2373	Guizhou	Slaughtering house	26°47′20″N	107°27′0″E	Chicken	-	-	-	-
Q2374	Guizhou	Slaughtering house	26°47′20″N	107°27′0″E	Chicken	-	-	-	-
Q2375	Guizhou	Slaughtering house	26°47′20″N	107°27′0″E	Chicken	-	-	-	-
Q2376	Guizhou	Slaughtering house	26°47′20″N	107°27′0″E	Chicken	-	-	-	-
Q2377	Guizhou	Slaughtering house	26°47′20″N	107°27′0″E	Chicken	-	-	-	-
Q2378	Guizhou	Slaughtering house	26°47′20″N	107°27′0″E	Chicken	-	-	-	-
Q2379	Guizhou	Slaughtering house	26°47′20″N	107°27′0″E	Chicken	-	-	-	-
Q2380	Guizhou	Slaughtering house	26°47′20″N	107°27′0″E	Chicken	-	-	-	-
Q2381	Guizhou	Slaughtering house	26°47′20″N	107°27′0″E	Chicken	-	-	-	-
Q2382	Guizhou	Slaughtering house	26°47′20″N	107°27′0″E	Chicken	-	-	-	-
Q2383	Guizhou	Slaughtering house	26°47′20″N	107°27′0″E	Chicken	-	-	-	-
Q2384	Guizhou	Slaughtering house	26°47′20″N	107°27′0″E	Chicken	-	-	-	-
Q2385	Guizhou	Slaughtering house	26°47′20″N	107°27′0″E	Chicken	-	-	-	-
Q2386	Guizhou	Slaughtering house	26°47′20″N	107°27′0″E	Chicken	-	-	-	-
Q2387	Guizhou	Slaughtering house	26°47′20″N	107°27′0″E	Chicken	-	-	-	-
Q2388	Guizhou	Slaughtering house	26°47′20″N	107°27′0″E	Chicken	-	-	-	-
Q2389	Guizhou	Slaughtering house	26°47′20″N	107°27′0″E	Chicken	-	-	-	-
Q2390	Guizhou	Slaughtering house	26°47′20″N	107°27′0″E	Chicken	-	-	-	-
Q2391	Guizhou	Slaughtering house	26°47′20″N	107°27′0″E	Chicken	-	-	-	-
Q2392	Guizhou	Slaughtering house	26°47′20″N	107°27′0″E	Chicken	-	-	-	-
Q2393	Guizhou	Slaughtering house	26°47′20″N	107°27′0″E	Chicken	-	-	-	-
Q2394	Guizhou	Slaughtering house	26°47′20″N	107°27′0″E	Chicken	-	-	-	-
Q2395	Guizhou	Slaughtering house	26°47′20″N	107°27′0″E	Chicken	-	-	-	-
Q2396	Guizhou	Slaughtering house	26°47′20″N	107°27′0″E	Chicken	-	-	-	-
Q2397	Guizhou	Slaughtering house	26°47′20″N	107°27′0″E	Chicken	-	-	-	-
S2001	Shanghai	Live retail market	31°15′30″N	121°25′34″E	Chicken	-	-	-	-
S2002	Shanghai	Live retail market	31°15′30″N	121°25′34″E	Chicken	-	-	-	-
S2003	Shanghai	Live retail market	31°15′30″N	121°25′34″E	Chicken	-	-	-	-
S2004	Shanghai	Live retail market	31°15′30″N	121°25′34″E	Chicken	-	-	-	-
S2005	Shanghai	Live retail market	31°15′30″N	121°25′34″E	Chicken	-	-	-	-
S2006	Shanghai	Live retail market	31°15′30″N	121°25′34″E	Chicken	-	-	-	-
S2007	Shanghai	Live retail market	31°15′30″N	121°25′34″E	Chicken	-	-	-	-
S2008	Shanghai	Live retail market	31°15′30″N	121°25′34″E	Chicken	-	-	-	-
S2009	Shanghai	Live retail market	31°15′30″N	121°25′34″E	Chicken	-	-	-	-
S2010	Shanghai	Live retail market	31°15′30″N	121°25′34″E	Chicken	-	-	-	-
S2011	Shanghai	Live retail market	31°15′30″N	121°25′34″E	Chicken	-	-	-	-
S2012	Shanghai	Live retail market	31°15′30″N	121°25′34″E	Chicken	-	-	-	-
S2013	Shanghai	Live retail market	31°15′30″N	121°25′34″E	Chicken	-	-	-	-
S2014	Shanghai	Live retail market	31°15′30″N	121°25′34″E	Chicken	-	-	-	-
S2015	Shanghai	Live retail market	31°15′30″N	121°25′34″E	Chicken	-	-	-	-
S2016	Shanghai	Live retail market	31°15′30″N	121°25′34″E	Chicken	-	-	-	-
S2017	Shanghai	Live retail market	31°15′30″N	121°25′34″E	Chicken	-	-	-	-
S2018	Shanghai	Live retail market	31°15′30″N	121°25′34″E	Chicken	-	-	-	-
S2019	Shanghai	Live retail market	31°15′30″N	121°25′34″E	Chicken	-	-	-	-
S2020	Shanghai	Live retail market	31°15′30″N	121°25′34″E	Chicken	-	-	-	-
S2021	Shanghai	Live retail market	31°15′30″N	121°25′34″E	Chicken	-	-	-	-
S2022	Shanghai	Live retail market	31°15′30″N	121°25′34″E	Chicken	-	-	-	-
S2023	Shanghai	Live retail market	31°15′30″N	121°25′34″E	Chicken	-	-	-	-
S2024	Shanghai	Live retail market	31°15′30″N	121°25′34″E	Chicken	-	-	-	-
S2025	Shanghai	Live retail market	31°15′30″N	121°25′34″E	Chicken	-	-	-	-
S2026	Shanghai	Live retail market	31°15′30″N	121°25′34″E	Chicken	-	-	-	-
S2027	Shanghai	Live retail market	31°15′30″N	121°25′34″E	Chicken	-	-	-	-
S2028	Shanghai	Live retail market	31°15′30″N	121°25′34″E	Chicken	-	-	-	-
S2029	Shanghai	Live retail market	31°15′30″N	121°25′34″E	Chicken	-	-	-	-
S2030	Shanghai	Live retail market	31°15′30″N	121°25′34″E	Chicken	-	-	-	-
S2031	Shanghai	Live retail market	31°15′30″N	121°25′34″E	Chicken	-	-	-	-
S2032	Shanghai	Live retail market	31°15′30″N	121°25′34″E	Chicken	-	-	-	-
S2033	Shanghai	Live retail market	31°15′30″N	121°25′34″E	Chicken	-	-	-	-
S2034	Shanghai	Live retail market	31°15′30″N	121°25′34″E	Chicken	-	-	-	-
S2035	Shanghai	Live retail market	31°15′30″N	121°25′34″E	Chicken	-	-	-	-
S2036	Shanghai	Live retail market	31°15′30″N	121°25′34″E	Chicken	-	-	-	-
S2037	Shanghai	Live retail market	31°15′30″N	121°25′34″E	Chicken	-	-	-	-
S2038	Shanghai	Live retail market	31°15′30″N	121°25′34″E	Chicken	-	-	-	-
S2039	Shanghai	Live retail market	31°15′30″N	121°25′34″E	Chicken	-	-	-	-
S2040	Shanghai	Live retail market	31°15′30″N	121°25′34″E	Chicken	-	-	-	-
S2041	Shanghai	Live retail market	31°15′51″N	121°25′27″E	Chicken	-	-	-	-
S2042	Shanghai	Live retail market	31°15′51″N	121°25′27″E	Chicken	-	-	-	-
S2043	Shanghai	Live retail market	31°15′51″N	121°25′27″E	Chicken	-	-	-	-
S2044	Shanghai	Live retail market	31°15′51″N	121°25′27″E	Chicken	-	-	-	-
S2045	Shanghai	Live retail market	31°15′51″N	121°25′27″E	Chicken	-	-	-	-
S2046	Shanghai	Live retail market	31°15′51″N	121°25′27″E	Chicken	-	-	-	-
S2047	Shanghai	Live retail market	31°15′51″N	121°25′27″E	Chicken	-	-	-	-
S2048	Shanghai	Live retail market	31°15′51″N	121°25′27″E	Chicken	-	-	-	-
S2049	Shanghai	Live retail market	31°15′51″N	121°25′27″E	Chicken	-	-	-	-
S2050	Shanghai	Live retail market	31°15′51″N	121°25′27″E	Chicken	-	-	-	-
S2051	Shanghai	Live retail market	31°15′51″N	121°25′27″E	Chicken	-	-	-	-
S2052	Shanghai	Live retail market	31°15′51″N	121°25′27″E	Chicken	-	-	-	-
S2053	Shanghai	Live retail market	31°15′51″N	121°25′27″E	Chicken	-	-	-	-
S2054	Shanghai	Live retail market	31°15′51″N	121°25′27″E	Chicken	-	-	-	-
S2055	Shanghai	Live retail market	31°15′51″N	121°25′27″E	Chicken	-	-	-	-
S2056	Shanghai	Live retail market	31°15′51″N	121°25′27″E	Chicken	-	-	-	-
S2057	Shanghai	Live retail market	31°15′51″N	121°25′27″E	Chicken	-	-	-	-
S2058	Shanghai	Live retail market	31°15′51″N	121°25′27″E	Chicken	-	-	-	-
S2059	Shanghai	Live retail market	31°15′51″N	121°25′27″E	Chicken	-	-	-	-
S2060	Shanghai	Live retail market	31°15′51″N	121°25′27″E	Chicken	-	-	-	-
S2061	Shanghai	Live retail market	31°15′51″N	121°25′27″E	Chicken	-	-	-	-
S2062	Shanghai	Live retail market	31°15′51″N	121°25′27″E	Chicken	-	-	-	-
S2063	Shanghai	Live retail market	31°15′51″N	121°25′27″E	Chicken	-	-	-	-
S2064	Shanghai	Live retail market	31°15′51″N	121°25′27″E	Chicken	-	-	-	-
S2065	Shanghai	Live retail market	31°15′51″N	121°25′27″E	Chicken	-	-	-	-
S2066	Shanghai	Live retail market	31°15′51″N	121°25′27″E	Chicken	-	-	-	-
S2067	Shanghai	Live retail market	31°15′51″N	121°25′27″E	Chicken	-	-	-	-
S2068	Shanghai	Live retail market	31°15′51″N	121°25′27″E	Chicken	-	-	-	-
S2069	Shanghai	Live retail market	31°15′51″N	121°25′27″E	Chicken	-	-	-	-
S2070	Shanghai	Live retail market	31°15′51″N	121°25′27″E	Chicken	-	-	-	-
S2071	Shanghai	Live retail market	31°15′51″N	121°25′27″E	Chicken	-	-	-	-
S2072	Shanghai	Live retail market	31°15′51″N	121°25′27″E	Chicken	-	-	-	-
S2073	Shanghai	Live retail market	31°15′51″N	121°25′27″E	Chicken	-	-	-	-
S2074	Shanghai	Live retail market	31°15′51″N	121°25′27″E	Chicken	-	-	-	-
S2075	Shanghai	Live retail market	31°15′51″N	121°25′27″E	Chicken	-	-	-	-
S2076	Shanghai	Live retail market	31°15′51″N	121°25′27″E	Chicken	-	-	-	-
S2077	Shanghai	Live retail market	31°15′51″N	121°25′27″E	Chicken	-	-	-	-
S2078	Shanghai	Live retail market	31°15′51″N	121°25′27″E	Chicken	-	-	-	-
S2079	Shanghai	Live retail market	31°15′51″N	121°25′27″E	Chicken	-	-	-	-
S2080	Shanghai	Live retail market	31°15′51″N	121°25′27″E	Chicken	-	-	-	-
S2081	Shanghai	Live retail market	31°15′51″N	121°25′27″E	Chicken	-	-	-	-
S2082	Shanghai	Live retail market	31°15′51″N	121°25′27″E	Chicken	-	-	-	-
S2083	Shanghai	Live retail market	31°15′51″N	121°25′27″E	Chicken	-	-	-	-
S2084	Shanghai	Live retail market	31°15′51″N	121°25′27″E	Chicken	-	-	-	-
S2085	Shanghai	Live retail market	31°15′51″N	121°25′27″E	Chicken	-	-	-	-
S2086	Shanghai	Live retail market	31°15′51″N	121°25′27″E	Chicken	-	-	-	-
S2087	Shanghai	Live retail market	31°15′51″N	121°25′27″E	Chicken	-	-	-	-
S2088	Shanghai	Live retail market	31°15′51″N	121°25′27″E	Chicken	-	-	-	-
S2089	Shanghai	Live retail market	31°15′51″N	121°25′27″E	Chicken	-	-	-	-
S2090	Shanghai	Live retail market	31°15′51″N	121°25′27″E	Chicken	-	-	-	-
S2091	Shanghai	Live retail market	31°15′51″N	121°25′27″E	Chicken	-	-	-	-
S2092	Shanghai	Live retail market	31°15′51″N	121°25′27″E	Chicken	-	-	-	-
S2093	Shanghai	Live retail market	31°15′51″N	121°25′27″E	Chicken	-	-	-	-
S2094	Shanghai	Live retail market	31°15′51″N	121°25′27″E	Chicken	-	-	-	-
S2095	Shanghai	Live retail market	31°15′51″N	121°25′27″E	Chicken	-	-	-	-
S2096	Shanghai	Live retail market	31°15′51″N	121°25′27″E	Chicken	-	-	-	-
S2097	Shanghai	Live retail market	31°15′51″N	121°25′27″E	Chicken	-	-	-	-
S2098	Shanghai	Live retail market	31°15′51″N	121°25′27″E	Chicken	-	-	-	-
S2099	Shanghai	Live retail market	31°15′51″N	121°25′27″E	Chicken	-	-	-	-
S2100	Shanghai	Live retail market	31°15′51″N	121°25′27″E	Chicken	-	-	-	-
S2101	Shanghai	Live retail market	31°14′27″N	121°23′58″E	Chicken	-	-	-	-
S2102	Shanghai	Live retail market	31°14′27″N	121°23′58″E	Chicken	-	-	-	-
S2103	Shanghai	Live retail market	31°14′27″N	121°23′58″E	Chicken	-	-	-	-
S2104	Shanghai	Live retail market	31°14′27″N	121°23′58″E	Chicken	-	-	-	-
S2105	Shanghai	Live retail market	31°14′27″N	121°23′58″E	Chicken	-	-	-	-
S2106	Shanghai	Live retail market	31°14′27″N	121°23′58″E	Chicken	-	-	-	-
S2107	Shanghai	Live retail market	31°14′27″N	121°23′58″E	Chicken	-	-	-	-
S2108	Shanghai	Live retail market	31°14′27″N	121°23′58″E	Chicken	-	-	-	-
S2109	Shanghai	Live retail market	31°14′27″N	121°23′58″E	Chicken	-	-	-	-
S2110	Shanghai	Live retail market	31°14′27″N	121°23′58″E	Chicken	-	-	-	-
S2111	Shanghai	Live retail market	31°14′27″N	121°23′58″E	Chicken	-	-	-	-
S2112	Shanghai	Live retail market	31°14′27″N	121°23′58″E	Chicken	-	-	-	-
S2113	Shanghai	Live retail market	31°14′27″N	121°23′58″E	Chicken	-	-	-	-
S2114	Shanghai	Live retail market	31°14′27″N	121°23′58″E	Chicken	-	-	-	-
S2115	Shanghai	Live retail market	31°14′27″N	121°23′58″E	Chicken	-	-	-	-
S2116	Shanghai	Live retail market	31°14′27″N	121°23′58″E	Chicken	-	-	-	-
S2117	Shanghai	Live retail market	31°14′27″N	121°23′58″E	Chicken	-	-	-	-
S2118	Shanghai	Live retail market	31°14′27″N	121°23′58″E	Chicken	-	-	-	-
S2119	Shanghai	Live retail market	31°14′27″N	121°23′58″E	Chicken	-	-	-	-
S2120	Shanghai	Live retail market	31°14′27″N	121°23′58″E	Chicken	-	-	-	-
S2121	Shanghai	Live retail market	31°14′27″N	121°23′58″E	Pigeon	-	-	-	-
S2122	Shanghai	Live retail market	31°14′27″N	121°23′58″E	Pigeon	-	-	-	-
S2123	Shanghai	Live retail market	31°14′27″N	121°23′58″E	Pigeon	-	-	-	-
S2124	Shanghai	Live retail market	31°14′27″N	121°23′58″E	Pigeon	-	-	-	-
S2125	Shanghai	Live retail market	31°14′27″N	121°23′58″E	Pigeon	-	-	-	-
S2126	Shanghai	Live retail market	31°14′27″N	121°23′58″E	Pigeon	-	-	-	-
S2127	Shanghai	Live retail market	31°14′27″N	121°23′58″E	Pigeon	-	-	-	-
S2128	Shanghai	Live retail market	31°14′27″N	121°23′58″E	Pigeon	-	-	-	-
S2129	Shanghai	Live retail market	31°14′27″N	121°23′58″E	Pigeon	-	-	-	-
S2130	Shanghai	Live retail market	31°14′27″N	121°23′58″E	Pigeon	-	-	-	-
S2131	Shanghai	Live wholesale market	31°10′5″N	121°33′13″E	Chicken	-	-	-	-
S2132	Shanghai	Live wholesale market	31°10′5″N	121°33′13″E	Chicken	-	-	-	-
S2133	Shanghai	Live wholesale market	31°10′5″N	121°33′13″E	Chicken	-	-	-	-
S2134	Shanghai	Live wholesale market	31°10′5″N	121°33′13″E	Chicken	-	-	-	-
S2135	Shanghai	Live wholesale market	31°10′5″N	121°33′13″E	Chicken	-	-	-	-
S2136	Shanghai	Live wholesale market	31°10′5″N	121°33′13″E	Chicken	-	-	-	-
S2137	Shanghai	Live wholesale market	31°10′5″N	121°33′13″E	Chicken	-	-	-	-
S2138	Shanghai	Live wholesale market	31°10′5″N	121°33′13″E	Chicken	-	-	-	-
S2139	Shanghai	Live wholesale market	31°10′5″N	121°33′13″E	Chicken	-	-	-	-
S2140	Shanghai	Live wholesale market	31°10′5″N	121°33′13″E	Chicken	-	-	-	-
S2141	Shanghai	Live wholesale market	31°10′5″N	121°33′13″E	Chicken	-	-	-	-
S2142	Shanghai	Live wholesale market	31°10′5″N	121°33′13″E	Chicken	-	-	-	-
S2143	Shanghai	Live wholesale market	31°10′5″N	121°33′13″E	Chicken	-	-	-	-
S2144	Shanghai	Live wholesale market	31°10′5″N	121°33′13″E	Chicken	-	-	-	-
S2145	Shanghai	Live wholesale market	31°10′5″N	121°33′13″E	Chicken	-	-	-	-
S2146	Shanghai	Live wholesale market	31°10′5″N	121°33′13″E	Chicken	-	-	-	-
S2147	Shanghai	Live wholesale market	31°10′5″N	121°33′13″E	Chicken	-	-	-	-
S2148	Shanghai	Live wholesale market	31°10′5″N	121°33′13″E	Chicken	-	-	-	-
S2149	Shanghai	Live wholesale market	31°10′5″N	121°33′13″E	Chicken	-	-	-	-
S2150	Shanghai	Live wholesale market	31°10′5″N	121°33′13″E	Chicken	-	-	-	-
S2151	Shanghai	Live wholesale market	31°10′5″N	121°33′13″E	Chicken	-	-	-	-
S2152	Shanghai	Live wholesale market	31°10′5″N	121°33′13″E	Chicken	-	-	-	-
S2153	Shanghai	Live wholesale market	31°10′5″N	121°33′13″E	Chicken	-	-	-	-
S2154	Shanghai	Live wholesale market	31°10′5″N	121°33′13″E	Chicken	-	-	-	-
S2155	Shanghai	Live wholesale market	31°10′5″N	121°33′13″E	Chicken	-	-	-	-
S2156	Shanghai	Live wholesale market	31°10′5″N	121°33′13″E	Chicken	-	-	-	-
S2157	Shanghai	Live wholesale market	31°10′5″N	121°33′13″E	Chicken	-	-	-	-
S2158	Shanghai	Live wholesale market	31°10′5″N	121°33′13″E	Chicken	-	-	-	-
S2159	Shanghai	Live wholesale market	31°10′5″N	121°33′13″E	Chicken	-	-	-	-
S2160	Shanghai	Live wholesale market	31°10′5″N	121°33′13″E	Chicken	-	-	-	-
S2161	Shanghai	Live wholesale market	31°10′5″N	121°33′13″E	Chicken	-	-	-	-
S2162	Shanghai	Live wholesale market	31°10′5″N	121°33′13″E	Chicken	-	-	-	-
S2163	Shanghai	Live wholesale market	31°10′5″N	121°33′13″E	Chicken	-	-	-	-
S2164	Shanghai	Live wholesale market	31°10′5″N	121°33′13″E	Chicken	-	-	-	-
S2165	Shanghai	Live wholesale market	31°10′5″N	121°33′13″E	Chicken	-	-	-	-
S2166	Shanghai	Live wholesale market	31°10′5″N	121°33′13″E	Chicken	-	-	-	-
S2167	Shanghai	Live wholesale market	31°10′5″N	121°33′13″E	Chicken	-	-	-	-
S2168	Shanghai	Live wholesale market	31°10′5″N	121°33′13″E	Chicken	-	-	-	-
S2169	Shanghai	Live wholesale market	31°10′5″N	121°33′13″E	Chicken	-	-	-	-
S2170	Shanghai	Live wholesale market	31°10′5″N	121°33′13″E	Chicken	-	-	-	-
S2171	Shanghai	Live wholesale market	31°10′5″N	121°33′13″E	Chicken	-	-	-	-
S2172	Shanghai	Live wholesale market	31°10′5″N	121°33′13″E	Chicken	-	-	-	-
S2173	Shanghai	Live wholesale market	31°10′5″N	121°33′13″E	Chicken	-	-	-	-
S2174	Shanghai	Live wholesale market	31°10′5″N	121°33′13″E	Chicken	-	-	-	-
S2175	Shanghai	Live wholesale market	31°10′5″N	121°33′13″E	Chicken	-	-	-	-
S2176	Shanghai	Live wholesale market	31°10′5″N	121°33′13″E	Chicken	-	-	-	-
S2177	Shanghai	Live wholesale market	31°10′5″N	121°33′13″E	Chicken	-	-	-	-
S2178	Shanghai	Live wholesale market	31°10′5″N	121°33′13″E	Chicken	-	-	-	-
S2179	Shanghai	Live wholesale market	31°10′5″N	121°33′13″E	Chicken	-	-	-	-
S2180	Shanghai	Live wholesale market	31°10′5″N	121°33′13″E	Chicken	-	-	-	-
S2181	Shanghai	Live wholesale market	31°10′5″N	121°33′13″E	Chicken	-	-	-	-
S2182	Shanghai	Live wholesale market	31°10′5″N	121°33′13″E	Chicken	-	-	-	-
S2183	Shanghai	Live wholesale market	31°10′5″N	121°33′13″E	Chicken	-	-	-	-
S2184	Shanghai	Live wholesale market	31°10′5″N	121°33′13″E	Chicken	-	-	-	-
S2185	Shanghai	Live wholesale market	31°10′5″N	121°33′13″E	Chicken	-	-	-	-
S2186	Shanghai	Live wholesale market	31°10′5″N	121°33′13″E	Chicken	-	-	-	-
S2187	Shanghai	Live wholesale market	31°10′5″N	121°33′13″E	Chicken	-	-	-	-
S2188	Shanghai	Live wholesale market	31°10′5″N	121°33′13″E	Chicken	-	-	-	-
S2189	Shanghai	Live wholesale market	31°10′5″N	121°33′13″E	Chicken	-	-	-	-
S2190	Shanghai	Live wholesale market	31°10′5″N	121°33′13″E	Chicken	-	-	-	-
S2191	Shanghai	Live wholesale market	31°10′5″N	121°33′13″E	Chicken	-	-	-	-
S2192	Shanghai	Live wholesale market	31°10′5″N	121°33′13″E	Chicken	-	-	-	-
S2193	Shanghai	Live wholesale market	31°10′5″N	121°33′13″E	Chicken	-	-	-	-
S2194	Shanghai	Live wholesale market	31°10′5″N	121°33′13″E	Chicken	-	-	-	-
S2195	Shanghai	Live wholesale market	31°10′5″N	121°33′13″E	Chicken	-	-	-	-
S2196	Shanghai	Live wholesale market	31°10′5″N	121°33′13″E	Chicken	-	-	-	-
S2197	Shanghai	Live wholesale market	31°10′5″N	121°33′13″E	Chicken	-	-	-	-
S2198	Shanghai	Live wholesale market	31°10′5″N	121°33′13″E	Chicken	-	-	-	-
S2199	Shanghai	Live wholesale market	31°10′5″N	121°33′13″E	Chicken	-	-	-	-
S2200	Shanghai	Live wholesale market	31°10′5″N	121°33′13″E	Chicken	-	-	-	-
S2201	Shanghai	Live wholesale market	31°10′5″N	121°33′13″E	Chicken	-	-	-	-
S2202	Shanghai	Live wholesale market	31°10′5″N	121°33′13″E	Chicken	-	-	-	-
S2203	Shanghai	Live wholesale market	31°10′5″N	121°33′13″E	Chicken	-	-	-	-
S2204	Shanghai	Live wholesale market	31°10′5″N	121°33′13″E	Chicken	-	-	-	-
S2205	Shanghai	Live wholesale market	31°10′5″N	121°33′13″E	Chicken	-	-	-	-
S2206	Shanghai	Live wholesale market	31°10′5″N	121°33′13″E	Chicken	-	-	-	-
S2207	Shanghai	Live wholesale market	31°10′5″N	121°33′13″E	Chicken	-	-	-	-
S2208	Shanghai	Live wholesale market	31°10′5″N	121°33′13″E	Chicken	-	-	-	-
S2209	Shanghai	Live wholesale market	31°10′5″N	121°33′13″E	Chicken	-	-	-	-
S2210	Shanghai	Live wholesale market	31°10′5″N	121°33′13″E	Chicken	-	-	-	-
S2211	Shanghai	Live wholesale market	31°10′5″N	121°33′13″E	Chicken	-	-	-	-
S2212	Shanghai	Live wholesale market	31°10′5″N	121°33′13″E	Chicken	-	-	-	-
S2213	Shanghai	Live wholesale market	31°10′5″N	121°33′13″E	Chicken	-	-	-	-
S2214	Shanghai	Live wholesale market	31°10′5″N	121°33′13″E	Chicken	-	-	-	-
S2215	Shanghai	Live wholesale market	31°10′5″N	121°33′13″E	Chicken	-	-	-	-
S2216	Shanghai	Live wholesale market	31°10′5″N	121°33′13″E	Chicken	-	-	-	-
S2217	Shanghai	Live wholesale market	31°10′5″N	121°33′13″E	Chicken	-	-	-	-
S2218	Shanghai	Live wholesale market	31°10′5″N	121°33′13″E	Chicken	-	-	-	-
S2219	Shanghai	Live wholesale market	31°10′5″N	121°33′13″E	Chicken	-	-	-	-
S2220	Shanghai	Live wholesale market	31°10′5″N	121°33′13″E	Chicken	-	-	-	-
S2221	Shanghai	Live wholesale market	31°10′5″N	121°33′13″E	Chicken	-	-	-	-
S2222	Shanghai	Live wholesale market	31°10′5″N	121°33′13″E	Chicken	-	-	-	-
S2223	Shanghai	Live wholesale market	31°10′5″N	121°33′13″E	Chicken	-	-	-	-
S2224	Shanghai	Live wholesale market	31°10′5″N	121°33′13″E	Chicken	-	-	-	-
S2225	Shanghai	Live wholesale market	31°10′5″N	121°33′13″E	Chicken	-	-	-	-
S2226	Shanghai	Live wholesale market	31°10′5″N	121°33′13″E	Chicken	-	-	-	-
S2227	Shanghai	Live wholesale market	31°10′5″N	121°33′13″E	Chicken	-	-	-	-
S2228	Shanghai	Live wholesale market	31°10′5″N	121°33′13″E	Chicken	-	-	-	-
S2229	Shanghai	Live wholesale market	31°10′5″N	121°33′13″E	Chicken	-	-	-	-
S2230	Shanghai	Live wholesale market	31°10′5″N	121°33′13″E	Chicken	-	-	-	-
S2231	Shanghai	Live wholesale market	31°10′5″N	121°33′13″E	Chicken	-	-	-	-
S2232	Shanghai	Live wholesale market	31°10′5″N	121°33′13″E	Chicken	-	-	-	-
S2233	Shanghai	Live wholesale market	31°10′5″N	121°33′13″E	Chicken	-	-	-	-
S2234	Shanghai	Live wholesale market	31°10′5″N	121°33′13″E	Chicken	-	-	-	-
S2235	Shanghai	Live wholesale market	31°10′5″N	121°33′13″E	Chicken	-	-	-	-
S2236	Shanghai	Live wholesale market	31°10′5″N	121°33′13″E	Chicken	-	-	-	-
S2237	Shanghai	Live wholesale market	31°10′5″N	121°33′13″E	Chicken	-	-	-	-
S2238	Shanghai	Live wholesale market	31°10′5″N	121°33′13″E	Chicken	-	-	-	-
S2239	Shanghai	Live wholesale market	31°10′5″N	121°33′13″E	Chicken	-	-	-	-
S2240	Shanghai	Live wholesale market	31°10′5″N	121°33′13″E	Chicken	-	-	-	-
B2001	Heilongjiang	Poultry farm	45°45′25″N	127°30′7″E	Chicken	-	-	-	-
B2002	Heilongjiang	Poultry farm	45°45′25″N	127°30′7″E	Chicken	-	-	-	-
B2003	Heilongjiang	Poultry farm	45°45′25″N	127°30′7″E	Chicken	-	-	-	-
B2004	Heilongjiang	Poultry farm	45°45′25″N	127°30′7″E	Chicken	-	-	-	-
B2005	Heilongjiang	Poultry farm	45°45′25″N	127°30′7″E	Chicken	-	-	-	-
B2006	Heilongjiang	Poultry farm	45°45′25″N	127°30′7″E	Chicken	-	-	-	-
B2007	Heilongjiang	Poultry farm	45°45′25″N	127°30′7″E	Chicken	-	-	-	-
B2008	Heilongjiang	Poultry farm	45°45′25″N	127°30′7″E	Chicken	-	-	-	-
B2009	Heilongjiang	Poultry farm	45°45′25″N	127°30′7″E	Chicken	-	-	-	-
B2010	Heilongjiang	Poultry farm	45°45′25″N	127°30′7″E	Chicken	-	-	-	-
B2011	Heilongjiang	Poultry farm	45°45′25″N	127°30′7″E	Chicken	-	-	-	-
B2012	Heilongjiang	Poultry farm	45°45′25″N	127°30′7″E	Chicken	-	-	-	-
B2013	Heilongjiang	Poultry farm	45°45′25″N	127°30′7″E	Chicken	-	-	-	-
B2014	Heilongjiang	Poultry farm	45°45′25″N	127°30′7″E	Chicken	-	-	-	-
B2015	Heilongjiang	Poultry farm	45°45′25″N	127°30′7″E	Chicken	-	-	-	-
B2016	Heilongjiang	Poultry farm	45°45′25″N	127°30′7″E	Chicken	-	-	-	-
B2017	Heilongjiang	Poultry farm	45°45′25″N	127°30′7″E	Chicken	-	-	-	-
B2018	Heilongjiang	Poultry farm	45°45′25″N	127°30′7″E	Chicken	-	-	-	-
B2019	Heilongjiang	Poultry farm	45°45′25″N	127°30′7″E	Chicken	-	-	-	-
B2020	Heilongjiang	Poultry farm	45°45′25″N	127°30′7″E	Chicken	-	-	-	-
B2021	Heilongjiang	Poultry farm	45°45′25″N	127°30′7″E	Chicken	-	-	-	-
B2022	Heilongjiang	Poultry farm	45°45′25″N	127°30′7″E	Chicken	-	-	-	-
B2023	Heilongjiang	Poultry farm	45°45′25″N	127°30′7″E	Chicken	-	-	-	-
B2024	Heilongjiang	Poultry farm	45°45′25″N	127°30′7″E	Chicken	-	-	-	-
B2025	Heilongjiang	Poultry farm	45°45′25″N	127°30′7″E	Chicken	-	-	-	-
B2026	Heilongjiang	Poultry farm	45°45′25″N	127°30′7″E	Chicken	-	-	-	-
B2027	Heilongjiang	Poultry farm	45°45′25″N	127°30′7″E	Chicken	-	-	-	-
B2028	Heilongjiang	Poultry farm	45°45′25″N	127°30′7″E	Chicken	-	-	-	-
B2029	Heilongjiang	Poultry farm	45°45′25″N	127°30′7″E	Chicken	-	-	-	-
B2030	Heilongjiang	Poultry farm	45°45′25″N	127°30′7″E	Chicken	-	-	-	-
B2031	Heilongjiang	Poultry farm	45°45′25″N	127°30′7″E	Chicken	-	-	-	-
B2032	Heilongjiang	Poultry farm	45°45′25″N	127°30′7″E	Chicken	-	-	-	-
B2033	Heilongjiang	Poultry farm	45°45′25″N	127°30′7″E	Chicken	-	-	-	-
B2034	Heilongjiang	Poultry farm	45°45′25″N	127°30′7″E	Chicken	-	-	-	-
B2035	Heilongjiang	Poultry farm	45°45′25″N	127°30′7″E	Chicken	-	-	-	-
B2036	Heilongjiang	Poultry farm	45°45′25″N	127°30′7″E	Chicken	-	-	-	-
B2037	Heilongjiang	Poultry farm	45°45′25″N	127°30′7″E	Chicken	-	-	-	-
B2038	Heilongjiang	Poultry farm	45°45′25″N	127°30′7″E	Chicken	-	-	-	-
B2039	Heilongjiang	Poultry farm	45°45′25″N	127°30′7″E	Chicken	-	-	-	-
B2040	Heilongjiang	Poultry farm	45°45′25″N	127°30′7″E	Chicken	-	-	-	-
B2041	Heilongjiang	Poultry farm	45°45′25″N	127°30′7″E	Chicken	-	-	-	-
B2042	Heilongjiang	Poultry farm	45°45′25″N	127°30′7″E	Chicken	-	-	-	-
B2043	Heilongjiang	Poultry farm	45°45′25″N	127°30′7″E	Chicken	-	-	-	-
B2044	Heilongjiang	Poultry farm	45°45′25″N	127°30′7″E	Chicken	-	-	-	-
B2045	Heilongjiang	Poultry farm	45°45′25″N	127°30′7″E	Chicken	-	-	-	-
B2046	Heilongjiang	Poultry farm	45°45′25″N	127°30′7″E	Chicken	-	-	-	-
B2047	Heilongjiang	Poultry farm	45°45′25″N	127°30′7″E	Chicken	-	-	-	-
B2048	Heilongjiang	Poultry farm	45°45′25″N	127°30′7″E	Chicken	-	-	-	-
B2049	Heilongjiang	Poultry farm	45°45′25″N	127°30′7″E	Chicken	-	-	-	-
B2050	Heilongjiang	Poultry farm	45°45′25″N	127°30′7″E	Chicken	-	-	-	-
B2051	Heilongjiang	Poultry farm	45°45′25″N	127°30′7″E	Chicken	-	-	-	-
B2052	Heilongjiang	Poultry farm	45°45′25″N	127°30′7″E	Chicken	-	-	-	-
B2053	Heilongjiang	Poultry farm	45°45′25″N	127°30′7″E	Chicken	-	-	-	-
B2054	Heilongjiang	Poultry farm	45°45′25″N	127°30′7″E	Chicken	-	-	-	-
B2055	Heilongjiang	Poultry farm	45°45′25″N	127°30′7″E	Chicken	-	-	-	-
B2056	Heilongjiang	Poultry farm	45°45′25″N	127°30′7″E	Chicken	-	-	-	-
B2057	Heilongjiang	Poultry farm	45°45′25″N	127°30′7″E	Chicken	-	-	-	-
B2058	Heilongjiang	Poultry farm	45°45′25″N	127°30′7″E	Chicken	-	-	-	-
B2059	Heilongjiang	Poultry farm	45°45′25″N	127°30′7″E	Chicken	-	-	-	-
B2060	Heilongjiang	Poultry farm	45°45′25″N	127°30′7″E	Chicken	-	-	-	-
B2061	Heilongjiang	Poultry farm	45°45′25″N	127°30′7″E	Chicken	-	-	-	-
B2062	Heilongjiang	Poultry farm	45°45′25″N	127°30′7″E	Chicken	-	-	-	-
B2063	Heilongjiang	Poultry farm	45°45′25″N	127°30′7″E	Chicken	-	-	-	-
B2064	Heilongjiang	Poultry farm	45°45′25″N	127°30′7″E	Chicken	-	-	-	-
B2065	Heilongjiang	Poultry farm	45°45′25″N	127°30′7″E	Chicken	-	-	-	-
B2066	Heilongjiang	Poultry farm	45°45′25″N	127°30′7″E	Chicken	-	-	-	-
B2067	Heilongjiang	Poultry farm	45°45′25″N	127°30′7″E	Chicken	-	-	-	-
B2068	Heilongjiang	Poultry farm	45°45′25″N	127°30′7″E	Chicken	-	-	-	-
B2069	Heilongjiang	Poultry farm	45°45′25″N	127°30′7″E	Chicken	-	-	-	-
B2070	Heilongjiang	Poultry farm	45°45′25″N	127°30′7″E	Chicken	-	-	-	-
B2071	Heilongjiang	Poultry farm	45°45′25″N	127°30′7″E	Chicken	-	-	-	-
B2072	Heilongjiang	Poultry farm	45°45′25″N	127°30′7″E	Chicken	-	-	-	-
B2073	Heilongjiang	Poultry farm	45°45′25″N	127°30′7″E	Chicken	-	-	-	-
B2074	Heilongjiang	Poultry farm	45°45′25″N	127°30′7″E	Chicken	-	-	-	-
B2075	Heilongjiang	Poultry farm	45°45′25″N	127°30′7″E	Chicken	-	-	-	-
B2076	Heilongjiang	Poultry farm	45°45′25″N	127°30′7″E	Chicken	-	-	-	-
B2077	Heilongjiang	Poultry farm	45°45′25″N	127°30′7″E	Chicken	-	-	-	-
B2078	Heilongjiang	Poultry farm	45°45′25″N	127°30′7″E	Chicken	-	-	-	-
B2079	Heilongjiang	Poultry farm	45°45′25″N	127°30′7″E	Chicken	-	-	-	-
B2080	Heilongjiang	Poultry farm	45°45′25″N	127°30′7″E	Chicken	-	-	-	-
B2081	Heilongjiang	Poultry farm	45°45′25″N	127°30′7″E	Chicken	-	-	-	-
B2082	Heilongjiang	Poultry farm	45°45′25″N	127°30′7″E	Chicken	-	-	-	-
B2083	Heilongjiang	Poultry farm	45°45′25″N	127°30′7″E	Chicken	-	-	-	-
B2084	Heilongjiang	Poultry farm	45°45′25″N	127°30′7″E	Chicken	-	-	-	-
B2085	Heilongjiang	Poultry farm	45°45′25″N	127°30′7″E	Chicken	-	-	-	-
B2086	Heilongjiang	Poultry farm	45°45′25″N	127°30′7″E	Chicken	-	-	-	-
B2087	Heilongjiang	Poultry farm	45°45′25″N	127°30′7″E	Chicken	-	-	-	-
B2088	Heilongjiang	Poultry farm	45°45′25″N	127°30′7″E	Chicken	-	-	-	-
B2089	Heilongjiang	Poultry farm	45°45′25″N	127°30′7″E	Chicken	-	-	-	-
B2090	Heilongjiang	Poultry farm	45°45′25″N	127°30′7″E	Chicken	-	-	-	-
B2091	Heilongjiang	Poultry farm	45°45′25″N	127°30′7″E	Chicken	-	-	-	-
B2092	Heilongjiang	Poultry farm	45°45′25″N	127°30′7″E	Chicken	-	-	-	-
B2093	Heilongjiang	Poultry farm	45°45′25″N	127°30′7″E	Chicken	-	-	-	-
B2094	Heilongjiang	Poultry farm	45°45′25″N	127°30′7″E	Chicken	-	-	-	-
B2095	Heilongjiang	Poultry farm	45°45′25″N	127°30′7″E	Chicken	-	-	-	-
B2096	Heilongjiang	Poultry farm	45°45′25″N	127°30′7″E	Chicken	-	-	-	-
B2097	Heilongjiang	Poultry farm	45°45′25″N	127°30′7″E	Chicken	-	-	-	-
B2098	Heilongjiang	Poultry farm	45°45′25″N	127°30′7″E	Chicken	-	-	-	-
B2099	Heilongjiang	Poultry farm	45°45′25″N	127°30′7″E	Chicken	-	-	-	-
B2100	Heilongjiang	Poultry farm	45°45′25″N	127°30′7″E	Chicken	-	-	-	-
B2101	Heilongjiang	Poultry farm	45°45′25″N	127°30′7″E	Chicken	-	-	-	-
B2102	Heilongjiang	Poultry farm	45°45′25″N	127°30′7″E	Chicken	-	-	-	-
B2103	Heilongjiang	Poultry farm	45°45′25″N	127°30′7″E	Chicken	-	-	-	-
B2104	Heilongjiang	Poultry farm	45°45′25″N	127°30′7″E	Chicken	-	-	-	-
B2105	Heilongjiang	Poultry farm	45°45′25″N	127°30′7″E	Chicken	-	-	-	-
B2106	Heilongjiang	Poultry farm	45°45′25″N	127°30′7″E	Chicken	-	-	-	-
B2107	Heilongjiang	Poultry farm	45°45′25″N	127°30′7″E	Chicken	-	-	-	-
B2108	Heilongjiang	Poultry farm	45°45′25″N	127°30′7″E	Chicken	-	-	-	-
B2109	Heilongjiang	Poultry farm	45°45′25″N	127°30′7″E	Chicken	-	-	-	-
B2110	Heilongjiang	Poultry farm	45°45′25″N	127°30′7″E	Chicken	-	-	-	-
B2111	Heilongjiang	Poultry farm	45°45′25″N	127°30′7″E	Chicken	-	-	-	-
B2112	Heilongjiang	Poultry farm	45°45′25″N	127°30′7″E	Chicken	-	-	-	-
B2113	Heilongjiang	Poultry farm	45°45′25″N	127°30′7″E	Chicken	-	-	-	-
B2114	Heilongjiang	Poultry farm	45°45′25″N	127°30′7″E	Chicken	-	-	-	-
B2115	Heilongjiang	Poultry farm	45°45′25″N	127°30′7″E	Chicken	-	-	-	-
B2116	Heilongjiang	Poultry farm	45°45′25″N	127°30′7″E	Chicken	-	-	-	-
B2117	Heilongjiang	Poultry farm	45°45′25″N	127°30′7″E	Chicken	-	-	-	-
B2118	Heilongjiang	Poultry farm	45°45′25″N	127°30′7″E	Chicken	-	-	-	-
B2119	Heilongjiang	Poultry farm	45°45′25″N	127°30′7″E	Chicken	-	-	-	-
B2120	Heilongjiang	Poultry farm	45°45′25″N	127°30′7″E	Chicken	-	-	-	-
B2121	Heilongjiang	Poultry farm	45°45′25″N	127°30′7″E	Chicken	-	-	-	-
B2122	Heilongjiang	Poultry farm	45°45′25″N	127°30′7″E	Chicken	-	-	-	-
B2123	Heilongjiang	Poultry farm	45°45′25″N	127°30′7″E	Chicken	-	-	-	-
B2124	Heilongjiang	Poultry farm	45°45′25″N	127°30′7″E	Chicken	-	-	-	-
B2125	Heilongjiang	Poultry farm	45°45′25″N	127°30′7″E	Chicken	-	-	-	-
B2126	Heilongjiang	Poultry farm	45°45′25″N	127°30′7″E	Chicken	-	-	-	-
B2127	Heilongjiang	Poultry farm	45°45′25″N	127°30′7″E	Chicken	-	-	-	-
B2128	Heilongjiang	Poultry farm	45°45′25″N	127°30′7″E	Chicken	-	-	-	-
B2129	Heilongjiang	Poultry farm	45°45′25″N	127°30′7″E	Chicken	-	-	-	-
B2130	Heilongjiang	Poultry farm	45°45′25″N	127°30′7″E	Chicken	-	-	-	-
B2131	Heilongjiang	Poultry farm	45°45′25″N	127°30′7″E	Chicken	-	-	-	-
B2132	Heilongjiang	Poultry farm	45°45′25″N	127°30′7″E	Chicken	-	-	-	-
B2133	Heilongjiang	Poultry farm	45°45′25″N	127°30′7″E	Chicken	-	-	-	-
B2134	Heilongjiang	Poultry farm	45°45′25″N	127°30′7″E	Chicken	-	-	-	-
B2135	Heilongjiang	Poultry farm	45°45′25″N	127°30′7″E	Chicken	-	-	-	-
B2136	Heilongjiang	Poultry farm	45°45′25″N	127°30′7″E	Chicken	-	-	-	-
B2137	Heilongjiang	Poultry farm	45°45′25″N	127°30′7″E	Chicken	-	-	-	-
B2138	Heilongjiang	Poultry farm	45°45′25″N	127°30′7″E	Chicken	-	-	-	-
B2139	Heilongjiang	Poultry farm	45°45′25″N	127°30′7″E	Chicken	-	-	-	-
B2140	Heilongjiang	Poultry farm	45°45′25″N	127°30′7″E	Chicken	-	-	-	-
B2141	Heilongjiang	Slaughtering house	45°44′54″N	127°27′15″E	Chicken	-	-	-	-
B2142	Heilongjiang	Slaughtering house	45°44′54″N	127°27′15″E	Chicken	-	-	-	-
B2143	Heilongjiang	Slaughtering house	45°44′54″N	127°27′15″E	Chicken	-	-	-	-
B2144	Heilongjiang	Slaughtering house	45°44′54″N	127°27′15″E	Chicken	-	-	-	-
B2145	Heilongjiang	Slaughtering house	45°44′54″N	127°27′15″E	Chicken	-	-	-	-
B2146	Heilongjiang	Slaughtering house	45°44′54″N	127°27′15″E	Chicken	-	-	-	-
B2147	Heilongjiang	Slaughtering house	45°44′54″N	127°27′15″E	Chicken	-	-	-	-
B2148	Heilongjiang	Slaughtering house	45°44′54″N	127°27′15″E	Chicken	-	-	-	-
B2149	Heilongjiang	Slaughtering house	45°44′54″N	127°27′15″E	Chicken	+	-	-	-
B2150	Heilongjiang	Slaughtering house	45°44′54″N	127°27′15″E	Chicken	-	-	-	-
B2151	Heilongjiang	Slaughtering house	45°44′54″N	127°27′15″E	Chicken	-	-	-	-
B2152	Heilongjiang	Slaughtering house	45°44′54″N	127°27′15″E	Chicken	-	-	-	-
B2153	Heilongjiang	Slaughtering house	45°44′54″N	127°27′15″E	Chicken	-	-	-	-
B2154	Heilongjiang	Slaughtering house	45°44′54″N	127°27′15″E	Chicken	-	-	-	-
B2155	Heilongjiang	Slaughtering house	45°44′54″N	127°27′15″E	Chicken	-	-	-	-
B2156	Heilongjiang	Slaughtering house	45°44′54″N	127°27′15″E	Chicken	-	-	-	-
B2157	Heilongjiang	Slaughtering house	45°44′54″N	127°27′15″E	Chicken	-	-	-	-
B2158	Heilongjiang	Slaughtering house	45°44′54″N	127°27′15″E	Chicken	-	-	-	-
B2159	Heilongjiang	Slaughtering house	45°44′54″N	127°27′15″E	Chicken	-	-	-	-
B2160	Heilongjiang	Slaughtering house	45°44′54″N	127°27′15″E	Chicken	-	-	-	-
B2161	Heilongjiang	Slaughtering house	45°44′54″N	127°27′15″E	Chicken	-	-	-	-
B2162	Heilongjiang	Slaughtering house	45°44′54″N	127°27′15″E	Chicken	-	-	-	-
B2163	Heilongjiang	Slaughtering house	45°44′54″N	127°27′15″E	Chicken	-	-	-	-
B2164	Heilongjiang	Slaughtering house	45°44′54″N	127°27′15″E	Chicken	-	-	-	-
B2165	Heilongjiang	Slaughtering house	45°44′54″N	127°27′15″E	Chicken	-	-	-	-
B2166	Heilongjiang	Slaughtering house	45°44′54″N	127°27′15″E	Chicken	-	-	-	-
B2167	Heilongjiang	Slaughtering house	45°44′54″N	127°27′15″E	Chicken	-	-	-	-
B2168	Heilongjiang	Slaughtering house	45°44′54″N	127°27′15″E	Chicken	-	-	-	-
B2169	Heilongjiang	Slaughtering house	45°44′54″N	127°27′15″E	Chicken	-	-	-	-
B2170	Heilongjiang	Slaughtering house	45°44′54″N	127°27′15″E	Chicken	-	-	-	-
B2171	Heilongjiang	Slaughtering house	45°44′54″N	127°27′15″E	Chicken	-	-	-	-
B2172	Heilongjiang	Slaughtering house	45°44′54″N	127°27′15″E	Chicken	-	-	-	-
B2173	Heilongjiang	Slaughtering house	45°44′54″N	127°27′15″E	Chicken	-	-	-	-
B2174	Heilongjiang	Slaughtering house	45°44′54″N	127°27′15″E	Chicken	-	-	-	-
B2175	Heilongjiang	Slaughtering house	45°44′54″N	127°27′15″E	Chicken	-	-	-	-
B2176	Heilongjiang	Slaughtering house	45°44′54″N	127°27′15″E	Chicken	-	-	-	-
B2177	Heilongjiang	Slaughtering house	45°44′54″N	127°27′15″E	Chicken	-	-	-	-
B2178	Heilongjiang	Slaughtering house	45°44′54″N	127°27′15″E	Chicken	-	-	-	-
B2179	Heilongjiang	Slaughtering house	45°44′54″N	127°27′15″E	Chicken	-	-	-	-
B2180	Heilongjiang	Slaughtering house	45°44′54″N	127°27′15″E	Chicken	-	-	-	-
B2181	Heilongjiang	Slaughtering house	45°44′54″N	127°27′15″E	Chicken	-	-	-	-
B2182	Heilongjiang	Slaughtering house	45°44′54″N	127°27′15″E	Chicken	-	-	-	-
B2183	Heilongjiang	Slaughtering house	45°44′54″N	127°27′15″E	Chicken	-	-	-	-
B2184	Heilongjiang	Slaughtering house	45°44′54″N	127°27′15″E	Chicken	-	-	-	-
B2185	Heilongjiang	Slaughtering house	45°44′54″N	127°27′15″E	Chicken	-	-	-	-
B2186	Heilongjiang	Slaughtering house	45°44′54″N	127°27′15″E	Chicken	-	-	-	-
B2187	Heilongjiang	Slaughtering house	45°44′54″N	127°27′15″E	Chicken	-	-	-	-
B2188	Heilongjiang	Slaughtering house	45°44′54″N	127°27′15″E	Chicken	-	-	-	-
B2189	Heilongjiang	Slaughtering house	45°44′54″N	127°27′15″E	Chicken	-	-	-	-
B2190	Heilongjiang	Slaughtering house	45°44′54″N	127°27′15″E	Chicken	-	-	-	-
B2191	Heilongjiang	Slaughtering house	45°44′54″N	127°27′15″E	Chicken	-	-	-	-
B2192	Heilongjiang	Slaughtering house	45°44′54″N	127°27′15″E	Chicken	-	-	-	-
B2193	Heilongjiang	Slaughtering house	45°44′54″N	127°27′15″E	Chicken	-	-	-	-
B2194	Heilongjiang	Slaughtering house	45°44′54″N	127°27′15″E	Chicken	-	-	-	-
B2195	Heilongjiang	Slaughtering house	45°44′54″N	127°27′15″E	Chicken	-	-	-	-
B2196	Heilongjiang	Slaughtering house	45°44′54″N	127°27′15″E	Chicken	-	-	-	-
B2197	Heilongjiang	Slaughtering house	45°44′54″N	127°27′15″E	Chicken	-	-	-	-
B2198	Heilongjiang	Slaughtering house	45°44′54″N	127°27′15″E	Chicken	-	-	-	-
B2199	Heilongjiang	Slaughtering house	45°44′54″N	127°27′15″E	Chicken	-	-	-	-
B2200	Heilongjiang	Slaughtering house	45°44′54″N	127°27′15″E	Chicken	-	-	-	-
B2201	Heilongjiang	Slaughtering house	45°44′54″N	127°27′15″E	Chicken	-	-	-	-
B2202	Heilongjiang	Slaughtering house	45°44′54″N	127°27′15″E	Chicken	-	-	-	-
B2203	Heilongjiang	Slaughtering house	45°44′54″N	127°27′15″E	Chicken	-	-	-	-
B2204	Heilongjiang	Slaughtering house	45°44′54″N	127°27′15″E	Chicken	-	-	-	-
B2205	Heilongjiang	Slaughtering house	45°44′54″N	127°27′15″E	Chicken	-	-	-	-
B2206	Heilongjiang	Slaughtering house	45°44′54″N	127°27′15″E	Chicken	-	-	-	-
B2207	Heilongjiang	Slaughtering house	45°44′54″N	127°27′15″E	Chicken	-	-	-	-
B2208	Heilongjiang	Slaughtering house	45°44′54″N	127°27′15″E	Chicken	-	-	-	-
B2209	Heilongjiang	Slaughtering house	45°44′54″N	127°27′15″E	Chicken	-	-	-	-
B2210	Heilongjiang	Slaughtering house	45°44′54″N	127°27′15″E	Chicken	-	-	-	-
B2211	Heilongjiang	Slaughtering house	45°44′54″N	127°27′15″E	Chicken	-	-	-	-
B2212	Heilongjiang	Slaughtering house	45°44′54″N	127°27′15″E	Chicken	-	-	-	-
B2213	Heilongjiang	Slaughtering house	45°44′54″N	127°27′15″E	Chicken	-	-	-	-
B2214	Heilongjiang	Slaughtering house	45°44′54″N	127°27′15″E	Chicken	-	-	-	-
B2215	Heilongjiang	Slaughtering house	45°44′54″N	127°27′15″E	Chicken	-	-	-	-
B2216	Heilongjiang	Slaughtering house	45°44′54″N	127°27′15″E	Chicken	-	-	-	-
B2217	Heilongjiang	Slaughtering house	45°44′54″N	127°27′15″E	Chicken	-	-	-	-
B2218	Heilongjiang	Slaughtering house	45°44′54″N	127°27′15″E	Chicken	-	-	-	-
B2219	Heilongjiang	Slaughtering house	45°44′54″N	127°27′15″E	Chicken	-	-	-	-
B2220	Heilongjiang	Slaughtering house	45°44′54″N	127°27′15″E	Chicken	-	-	-	-
B2221	Heilongjiang	Slaughtering house	45°44′54″N	127°27′15″E	Chicken	-	-	-	-
B2222	Heilongjiang	Slaughtering house	45°44′54″N	127°27′15″E	Chicken	-	-	-	-
B2223	Heilongjiang	Slaughtering house	45°44′54″N	127°27′15″E	Chicken	-	-	-	-
B2224	Heilongjiang	Slaughtering house	45°44′54″N	127°27′15″E	Chicken	-	-	-	-
B2225	Heilongjiang	Slaughtering house	45°44′54″N	127°27′15″E	Chicken	-	-	-	-
B2226	Heilongjiang	Slaughtering house	45°44′54″N	127°27′15″E	Chicken	-	-	-	-
B2227	Heilongjiang	Slaughtering house	45°44′54″N	127°27′15″E	Chicken	-	-	-	-
B2228	Heilongjiang	Slaughtering house	45°44′54″N	127°27′15″E	Chicken	-	-	-	-
B2229	Heilongjiang	Slaughtering house	45°44′54″N	127°27′15″E	Chicken	-	-	-	-
B2230	Heilongjiang	Slaughtering house	45°44′54″N	127°27′15″E	Chicken	-	-	-	-
B2231	Heilongjiang	Slaughtering house	45°44′54″N	127°27′15″E	Chicken	-	-	-	-
B2232	Heilongjiang	Slaughtering house	45°44′54″N	127°27′15″E	Chicken	-	-	-	-
B2233	Heilongjiang	Slaughtering house	45°44′54″N	127°27′15″E	Chicken	-	-	-	-
B2234	Heilongjiang	Slaughtering house	45°44′54″N	127°27′15″E	Chicken	-	-	-	-
B2235	Heilongjiang	Slaughtering house	45°44′54″N	127°27′15″E	Chicken	-	-	-	-
B2236	Heilongjiang	Slaughtering house	45°44′54″N	127°27′15″E	Chicken	-	-	-	-
B2237	Heilongjiang	Slaughtering house	45°44′54″N	127°27′15″E	Chicken	-	-	-	-
B2238	Heilongjiang	Slaughtering house	45°44′54″N	127°27′15″E	Chicken	-	-	-	-
B2239	Heilongjiang	Slaughtering house	45°44′54″N	127°27′15″E	Chicken	-	-	-	-
B2240	Heilongjiang	Slaughtering house	45°44′54″N	127°27′15″E	Chicken	-	-	-	-
B2241	Heilongjiang	Poultry farm	45°33′26″N	127°2′13″E	Chicken	-	-	-	-
B2242	Heilongjiang	Poultry farm	45°33′26″N	127°2′13″E	Chicken	-	-	-	-
B2243	Heilongjiang	Poultry farm	45°33′26″N	127°2′13″E	Chicken	-	-	-	-
B2244	Heilongjiang	Poultry farm	45°33′26″N	127°2′13″E	Chicken	-	-	-	-
B2245	Heilongjiang	Poultry farm	45°33′26″N	127°2′13″E	Chicken	-	-	-	-
B2246	Heilongjiang	Poultry farm	45°33′26″N	127°2′13″E	Chicken	-	-	-	-
B2247	Heilongjiang	Poultry farm	45°33′26″N	127°2′13″E	Chicken	-	-	-	-
B2248	Heilongjiang	Poultry farm	45°33′26″N	127°2′13″E	Chicken	-	-	-	-
B2249	Heilongjiang	Poultry farm	45°33′26″N	127°2′13″E	Chicken	-	-	-	-
B2250	Heilongjiang	Poultry farm	45°33′26″N	127°2′13″E	Chicken	-	-	-	-
B2251	Heilongjiang	Poultry farm	45°33′26″N	127°2′13″E	Chicken	-	-	-	-
B2252	Heilongjiang	Poultry farm	45°33′26″N	127°2′13″E	Chicken	-	-	-	-
B2253	Heilongjiang	Poultry farm	45°33′26″N	127°2′13″E	Chicken	-	-	-	-
B2254	Heilongjiang	Poultry farm	45°33′26″N	127°2′13″E	Chicken	-	-	-	-
B2255	Heilongjiang	Poultry farm	45°33′26″N	127°2′13″E	Chicken	-	-	-	-
B2256	Heilongjiang	Poultry farm	45°33′26″N	127°2′13″E	Chicken	-	-	-	-
B2257	Heilongjiang	Poultry farm	45°33′26″N	127°2′13″E	Chicken	-	-	-	-
B2258	Heilongjiang	Poultry farm	45°33′26″N	127°2′13″E	Chicken	-	-	-	-
B2259	Heilongjiang	Poultry farm	45°33′26″N	127°2′13″E	Chicken	-	-	-	-
B2260	Heilongjiang	Poultry farm	45°33′26″N	127°2′13″E	Chicken	-	-	-	-
B2261	Heilongjiang	Poultry farm	45°33′26″N	127°2′13″E	Chicken	-	-	-	-
B2262	Heilongjiang	Poultry farm	45°33′26″N	127°2′13″E	Chicken	-	-	-	-
B2263	Heilongjiang	Poultry farm	45°33′26″N	127°2′13″E	Chicken	-	-	-	-
B2264	Heilongjiang	Poultry farm	45°33′26″N	127°2′13″E	Chicken	-	-	-	-
B2265	Heilongjiang	Poultry farm	45°33′26″N	127°2′13″E	Chicken	-	-	-	-
B2266	Heilongjiang	Poultry farm	45°33′26″N	127°2′13″E	Chicken	-	-	-	-
B2267	Heilongjiang	Poultry farm	45°33′26″N	127°2′13″E	Chicken	-	-	-	-
B2268	Heilongjiang	Poultry farm	45°33′26″N	127°2′13″E	Chicken	-	-	-	-
B2269	Heilongjiang	Poultry farm	45°33′26″N	127°2′13″E	Chicken	-	-	-	-
B2270	Heilongjiang	Poultry farm	45°33′26″N	127°2′13″E	Chicken	-	-	-	-
B2271	Heilongjiang	Poultry farm	45°33′26″N	127°2′13″E	Chicken	-	-	-	-
B2272	Heilongjiang	Poultry farm	45°33′26″N	127°2′13″E	Chicken	-	-	-	-
B2273	Heilongjiang	Poultry farm	45°33′26″N	127°2′13″E	Chicken	-	-	-	-
B2274	Heilongjiang	Poultry farm	45°33′26″N	127°2′13″E	Chicken	-	-	-	-
B2275	Heilongjiang	Poultry farm	45°33′26″N	127°2′13″E	Chicken	-	-	-	-
B2276	Heilongjiang	Poultry farm	45°33′26″N	127°2′13″E	Chicken	-	-	-	-
B2277	Heilongjiang	Poultry farm	45°33′26″N	127°2′13″E	Chicken	-	-	-	-
B2278	Heilongjiang	Poultry farm	45°33′26″N	127°2′13″E	Chicken	-	-	-	-
B2279	Heilongjiang	Poultry farm	45°33′26″N	127°2′13″E	Chicken	-	-	-	-
B2280	Heilongjiang	Poultry farm	45°33′26″N	127°2′13″E	Chicken	-	-	-	-
B2281	Heilongjiang	Slaughtering house	45°23′37″N	126°53′30″E	Chicken	-	-	-	-
B2282	Heilongjiang	Slaughtering house	45°23′37″N	126°53′30″E	Chicken	-	-	-	-
B2283	Heilongjiang	Slaughtering house	45°23′37″N	126°53′30″E	Chicken	-	-	-	-
B2284	Heilongjiang	Slaughtering house	45°23′37″N	126°53′30″E	Chicken	-	-	-	-
B2285	Heilongjiang	Slaughtering house	45°23′37″N	126°53′30″E	Chicken	-	-	-	-
B2286	Heilongjiang	Slaughtering house	45°23′37″N	126°53′30″E	Chicken	-	-	-	-
B2287	Heilongjiang	Slaughtering house	45°23′37″N	126°53′30″E	Chicken	-	-	-	-
B2288	Heilongjiang	Slaughtering house	45°23′37″N	126°53′30″E	Chicken	-	-	-	-
B2289	Heilongjiang	Slaughtering house	45°23′37″N	126°53′30″E	Chicken	-	-	-	-
B2290	Heilongjiang	Slaughtering house	45°23′37″N	126°53′30″E	Chicken	-	-	-	-
B2291	Heilongjiang	Slaughtering house	45°23′37″N	126°53′30″E	Chicken	-	-	-	-
B2292	Heilongjiang	Slaughtering house	45°23′37″N	126°53′30″E	Chicken	-	-	-	-
B2293	Heilongjiang	Slaughtering house	45°23′37″N	126°53′30″E	Chicken	-	-	-	-
B2294	Heilongjiang	Slaughtering house	45°23′37″N	126°53′30″E	Chicken	-	-	-	-
B2295	Heilongjiang	Slaughtering house	45°23′37″N	126°53′30″E	Chicken	-	-	-	-
B2296	Heilongjiang	Slaughtering house	45°23′37″N	126°53′30″E	Chicken	-	-	-	-
B2297	Heilongjiang	Slaughtering house	45°23′37″N	126°53′30″E	Chicken	-	-	-	-
B2298	Heilongjiang	Slaughtering house	45°23′37″N	126°53′30″E	Chicken	-	-	-	-
B2299	Heilongjiang	Slaughtering house	45°23′37″N	126°53′30″E	Chicken	-	-	-	-
B2300	Heilongjiang	Slaughtering house	45°23′37″N	126°53′30″E	Chicken	-	-	-	-
B2301	Heilongjiang	Slaughtering house	45°23′37″N	126°53′30″E	Chicken	-	-	-	-
B2302	Heilongjiang	Slaughtering house	45°23′37″N	126°53′30″E	Chicken	-	-	-	-
B2303	Heilongjiang	Slaughtering house	45°23′37″N	126°53′30″E	Chicken	-	-	-	-
B2304	Heilongjiang	Slaughtering house	45°23′37″N	126°53′30″E	Chicken	-	-	-	-
B2305	Heilongjiang	Slaughtering house	45°23′37″N	126°53′30″E	Chicken	-	-	-	-
B2306	Heilongjiang	Slaughtering house	45°23′37″N	126°53′30″E	Chicken	-	-	-	-
B2307	Heilongjiang	Slaughtering house	45°23′37″N	126°53′30″E	Chicken	-	-	-	-
B2308	Heilongjiang	Slaughtering house	45°23′37″N	126°53′30″E	Chicken	-	-	-	-
B2309	Heilongjiang	Slaughtering house	45°23′37″N	126°53′30″E	Chicken	-	-	-	-
B2310	Heilongjiang	Slaughtering house	45°23′37″N	126°53′30″E	Chicken	-	-	-	-
B2311	Heilongjiang	Slaughtering house	45°23′37″N	126°53′30″E	Chicken	-	-	-	-
B2312	Heilongjiang	Slaughtering house	45°23′37″N	126°53′30″E	Chicken	-	-	-	-
B2313	Heilongjiang	Slaughtering house	45°23′37″N	126°53′30″E	Chicken	-	-	-	-
B2314	Heilongjiang	Slaughtering house	45°23′37″N	126°53′30″E	Chicken	-	-	-	-
B2315	Heilongjiang	Slaughtering house	45°23′37″N	126°53′30″E	Chicken	-	-	-	-
B2316	Heilongjiang	Slaughtering house	45°23′37″N	126°53′30″E	Chicken	-	-	-	-
B2317	Heilongjiang	Slaughtering house	45°23′37″N	126°53′30″E	Chicken	-	-	-	-
B2318	Heilongjiang	Slaughtering house	45°23′37″N	126°53′30″E	Chicken	-	-	-	-
B2319	Heilongjiang	Slaughtering house	45°23′37″N	126°53′30″E	Chicken	-	-	-	-
B2320	Heilongjiang	Slaughtering house	45°23′37″N	126°53′30″E	Chicken	-	-	-	-
B2321	Heilongjiang	Slaughtering house	45°23′37″N	126°53′30″E	Chicken	-	-	-	-
B2322	Heilongjiang	Slaughtering house	45°23′37″N	126°53′30″E	Chicken	-	-	-	-
B2323	Heilongjiang	Slaughtering house	45°23′37″N	126°53′30″E	Chicken	-	-	-	-
B2324	Heilongjiang	Slaughtering house	45°23′37″N	126°53′30″E	Chicken	-	-	-	-
B2325	Heilongjiang	Slaughtering house	45°23′37″N	126°53′30″E	Chicken	-	-	-	-
B2326	Heilongjiang	Slaughtering house	45°23′37″N	126°53′30″E	Chicken	-	-	-	-
B2327	Heilongjiang	Slaughtering house	45°23′37″N	126°53′30″E	Chicken	-	-	-	-
B2328	Heilongjiang	Slaughtering house	45°23′37″N	126°53′30″E	Chicken	-	-	-	-
B2329	Heilongjiang	Slaughtering house	45°23′37″N	126°53′30″E	Chicken	-	-	-	-
B2330	Heilongjiang	Slaughtering house	45°23′37″N	126°53′30″E	Chicken	-	-	-	-
B2331	Heilongjiang	Slaughtering house	45°23′37″N	126°53′30″E	Chicken	-	-	-	-
B2332	Heilongjiang	Slaughtering house	45°23′37″N	126°53′30″E	Chicken	-	-	-	-
B2333	Heilongjiang	Slaughtering house	45°23′37″N	126°53′30″E	Chicken	-	-	-	-
B2334	Heilongjiang	Slaughtering house	45°23′37″N	126°53′30″E	Chicken	-	-	-	-
B2335	Heilongjiang	Slaughtering house	45°23′37″N	126°53′30″E	Chicken	-	-	-	-
B2336	Heilongjiang	Slaughtering house	45°23′37″N	126°53′30″E	Chicken	-	-	-	-
B2337	Heilongjiang	Slaughtering house	45°23′37″N	126°53′30″E	Chicken	-	-	-	-
B2338	Heilongjiang	Slaughtering house	45°23′37″N	126°53′30″E	Chicken	-	-	-	-
B2339	Heilongjiang	Slaughtering house	45°23′37″N	126°53′30″E	Chicken	-	-	-	-
B2340	Heilongjiang	Slaughtering house	45°23′37″N	126°53′30″E	Chicken	-	-	-	-
B2341	Heilongjiang	Slaughtering house	45°23′37″N	126°53′30″E	Chicken	-	-	-	-
B2342	Heilongjiang	Slaughtering house	45°23′37″N	126°53′30″E	Chicken	-	-	-	-
B2343	Heilongjiang	Slaughtering house	45°23′37″N	126°53′30″E	Chicken	-	-	-	-
B2344	Heilongjiang	Slaughtering house	45°23′37″N	126°53′30″E	Chicken	-	-	-	-
B2345	Heilongjiang	Slaughtering house	45°23′37″N	126°53′30″E	Chicken	-	-	-	-
B2346	Heilongjiang	Slaughtering house	45°23′37″N	126°53′30″E	Chicken	-	-	-	-
B2347	Heilongjiang	Slaughtering house	45°23′37″N	126°53′30″E	Chicken	-	-	-	-
B2348	Heilongjiang	Slaughtering house	45°23′37″N	126°53′30″E	Chicken	-	-	-	-
B2349	Heilongjiang	Slaughtering house	45°23′37″N	126°53′30″E	Chicken	-	-	-	-
B2350	Heilongjiang	Slaughtering house	45°23′37″N	126°53′30″E	Chicken	-	-	-	-
B2351	Heilongjiang	Slaughtering house	45°23′37″N	126°53′30″E	Chicken	-	-	-	-
B2352	Heilongjiang	Slaughtering house	45°23′37″N	126°53′30″E	Chicken	-	-	-	-
B2353	Heilongjiang	Slaughtering house	45°23′37″N	126°53′30″E	Chicken	-	-	-	-
B2354	Heilongjiang	Slaughtering house	45°23′37″N	126°53′30″E	Chicken	-	-	-	-
B2355	Heilongjiang	Slaughtering house	45°23′37″N	126°53′30″E	Chicken	-	-	-	-
B2356	Heilongjiang	Slaughtering house	45°23′37″N	126°53′30″E	Chicken	-	-	-	-
B2357	Heilongjiang	Slaughtering house	45°23′37″N	126°53′30″E	Chicken	-	-	-	-
B2358	Heilongjiang	Slaughtering house	45°23′37″N	126°53′30″E	Chicken	-	-	-	-
B2359	Heilongjiang	Slaughtering house	45°23′37″N	126°53′30″E	Chicken	-	-	-	-
B2360	Heilongjiang	Slaughtering house	45°23′37″N	126°53′30″E	Chicken	-	-	-	-
B2361	Heilongjiang	Poultry farm	45°19′17″N	126°56′49″E	Chicken	-	-	-	-
B2362	Heilongjiang	Poultry farm	45°19′17″N	126°56′49″E	Chicken	-	-	-	-
B2363	Heilongjiang	Poultry farm	45°19′17″N	126°56′49″E	Chicken	-	-	-	-
B2364	Heilongjiang	Poultry farm	45°19′17″N	126°56′49″E	Chicken	-	-	-	-
B2365	Heilongjiang	Poultry farm	45°19′17″N	126°56′49″E	Chicken	-	-	-	-
B2366	Heilongjiang	Poultry farm	45°19′17″N	126°56′49″E	Chicken	-	-	-	-
B2367	Heilongjiang	Poultry farm	45°19′17″N	126°56′49″E	Chicken	-	-	-	-
B2368	Heilongjiang	Poultry farm	45°19′17″N	126°56′49″E	Chicken	-	-	-	-
B2369	Heilongjiang	Poultry farm	45°19′17″N	126°56′49″E	Chicken	-	-	-	-
B2370	Heilongjiang	Poultry farm	45°19′17″N	126°56′49″E	Chicken	-	-	-	-
B2371	Heilongjiang	Poultry farm	45°19′17″N	126°56′49″E	Chicken	-	-	-	-
B2372	Heilongjiang	Poultry farm	45°19′17″N	126°56′49″E	Chicken	-	-	-	-
B2373	Heilongjiang	Poultry farm	45°19′17″N	126°56′49″E	Chicken	-	-	-	-
B2374	Heilongjiang	Poultry farm	45°19′17″N	126°56′49″E	Chicken	-	-	-	-
B2375	Heilongjiang	Poultry farm	45°19′17″N	126°56′49″E	Chicken	-	-	-	-
B2376	Heilongjiang	Poultry farm	45°19′17″N	126°56′49″E	Chicken	-	-	-	-
B2377	Heilongjiang	Poultry farm	45°19′17″N	126°56′49″E	Chicken	-	-	-	-
B2378	Heilongjiang	Poultry farm	45°19′17″N	126°56′49″E	Chicken	-	-	-	-
B2379	Heilongjiang	Poultry farm	45°19′17″N	126°56′49″E	Chicken	-	-	-	-
B2380	Heilongjiang	Poultry farm	45°19′17″N	126°56′49″E	Chicken	-	-	-	-
B2381	Heilongjiang	Poultry farm	45°19′17″N	126°56′49″E	Chicken	-	-	-	-
B2382	Heilongjiang	Poultry farm	45°19′17″N	126°56′49″E	Chicken	-	-	-	-
B2383	Heilongjiang	Poultry farm	45°19′17″N	126°56′49″E	Chicken	-	-	-	-
B2384	Heilongjiang	Poultry farm	45°19′17″N	126°56′49″E	Chicken	-	-	-	-
B2385	Heilongjiang	Poultry farm	45°19′17″N	126°56′49″E	Chicken	-	-	-	-
B2386	Heilongjiang	Poultry farm	45°19′17″N	126°56′49″E	Chicken	-	-	-	-
B2387	Heilongjiang	Poultry farm	45°19′17″N	126°56′49″E	Chicken	-	-	-	-
B2388	Heilongjiang	Poultry farm	45°19′17″N	126°56′49″E	Chicken	-	-	-	-
B2389	Heilongjiang	Poultry farm	45°19′17″N	126°56′49″E	Chicken	-	-	-	-
B2390	Heilongjiang	Poultry farm	45°19′17″N	126°56′49″E	Chicken	-	-	-	-
B2391	Heilongjiang	Poultry farm	45°19′17″N	126°56′49″E	Chicken	-	-	-	-
B2392	Heilongjiang	Poultry farm	45°19′17″N	126°56′49″E	Chicken	-	-	-	-
B2393	Heilongjiang	Poultry farm	45°19′17″N	126°56′49″E	Chicken	-	-	-	-
B2394	Heilongjiang	Poultry farm	45°19′17″N	126°56′49″E	Chicken	-	-	-	-
B2395	Heilongjiang	Poultry farm	45°19′17″N	126°56′49″E	Chicken	-	-	-	-
B2396	Heilongjiang	Poultry farm	45°19′17″N	126°56′49″E	Chicken	-	-	-	-
B2397	Heilongjiang	Poultry farm	45°19′17″N	126°56′49″E	Chicken	-	-	-	-
B2398	Heilongjiang	Poultry farm	45°19′17″N	126°56′49″E	Chicken	-	-	-	-
B2399	Heilongjiang	Poultry farm	45°19′17″N	126°56′49″E	Chicken	-	-	-	-
B2400	Heilongjiang	Poultry farm	45°19′17″N	126°56′49″E	Chicken	-	-	-	-
B2401	Heilongjiang	Poultry farm	45°19′17″N	126°56′49″E	Chicken	-	-	-	-
B2402	Heilongjiang	Poultry farm	45°19′17″N	126°56′49″E	Chicken	-	-	-	-
B2403	Heilongjiang	Poultry farm	45°19′17″N	126°56′49″E	Chicken	-	-	-	-
B2404	Heilongjiang	Poultry farm	45°19′17″N	126°56′49″E	Chicken	-	-	-	-
B2405	Heilongjiang	Poultry farm	45°19′17″N	126°56′49″E	Chicken	-	-	-	-
B2406	Heilongjiang	Poultry farm	45°19′17″N	126°56′49″E	Chicken	-	-	-	-
B2407	Heilongjiang	Poultry farm	45°19′17″N	126°56′49″E	Chicken	-	-	-	-
B2408	Heilongjiang	Poultry farm	45°19′17″N	126°56′49″E	Chicken	-	-	-	-
B2409	Heilongjiang	Poultry farm	45°19′17″N	126°56′49″E	Chicken	-	-	-	-
B2410	Heilongjiang	Poultry farm	45°19′17″N	126°56′49″E	Chicken	-	-	-	-
B2411	Heilongjiang	Poultry farm	45°19′17″N	126°56′49″E	Chicken	-	-	-	-
B2412	Heilongjiang	Poultry farm	45°19′17″N	126°56′49″E	Chicken	-	-	-	-
B2413	Heilongjiang	Poultry farm	45°19′17″N	126°56′49″E	Chicken	-	-	-	-
B2414	Heilongjiang	Poultry farm	45°19′17″N	126°56′49″E	Chicken	-	-	-	-
B2415	Heilongjiang	Poultry farm	45°19′17″N	126°56′49″E	Chicken	-	-	-	-
B2416	Heilongjiang	Poultry farm	45°19′17″N	126°56′49″E	Chicken	-	-	-	-
B2417	Heilongjiang	Poultry farm	45°19′17″N	126°56′49″E	Chicken	-	-	-	-
B2418	Heilongjiang	Poultry farm	45°19′17″N	126°56′49″E	Chicken	-	-	-	-
B2419	Heilongjiang	Poultry farm	45°19′17″N	126°56′49″E	Chicken	-	-	-	-
B2420	Heilongjiang	Poultry farm	45°19′17″N	126°56′49″E	Chicken	-	-	-	-
B2421	Heilongjiang	Poultry farm	45°12′56″N	127°10′19″E	Chicken	-	-	-	-
B2422	Heilongjiang	Poultry farm	45°12′56″N	127°10′19″E	Chicken	-	-	-	-
B2423	Heilongjiang	Poultry farm	45°12′56″N	127°10′19″E	Chicken	-	-	-	-
B2424	Heilongjiang	Poultry farm	45°12′56″N	127°10′19″E	Chicken	-	-	-	-
B2425	Heilongjiang	Poultry farm	45°12′56″N	127°10′19″E	Chicken	-	-	-	-
B2426	Heilongjiang	Poultry farm	45°12′56″N	127°10′19″E	Chicken	-	-	-	-
B2427	Heilongjiang	Poultry farm	45°12′56″N	127°10′19″E	Chicken	-	-	-	-
B2428	Heilongjiang	Poultry farm	45°12′56″N	127°10′19″E	Chicken	-	-	-	-
B2429	Heilongjiang	Poultry farm	45°12′56″N	127°10′19″E	Chicken	-	-	-	-
B2430	Heilongjiang	Poultry farm	45°12′56″N	127°10′19″E	Chicken	-	-	-	-
B2431	Heilongjiang	Poultry farm	45°12′56″N	127°10′19″E	Chicken	-	-	-	-
B2432	Heilongjiang	Poultry farm	45°12′56″N	127°10′19″E	Chicken	-	-	-	-
B2433	Heilongjiang	Poultry farm	45°12′56″N	127°10′19″E	Chicken	-	-	-	-
B2434	Heilongjiang	Poultry farm	45°12′56″N	127°10′19″E	Chicken	-	-	-	-
B2435	Heilongjiang	Poultry farm	45°12′56″N	127°10′19″E	Chicken	-	-	-	-
B2436	Heilongjiang	Poultry farm	45°12′56″N	127°10′19″E	Chicken	-	-	-	-
B2437	Heilongjiang	Poultry farm	45°12′56″N	127°10′19″E	Chicken	-	-	-	-
B2438	Heilongjiang	Poultry farm	45°12′56″N	127°10′19″E	Chicken	-	-	-	-
B2439	Heilongjiang	Poultry farm	45°12′56″N	127°10′19″E	Chicken	-	-	-	-
B2440	Heilongjiang	Poultry farm	45°12′56″N	127°10′19″E	Chicken	-	-	-	-
B2441	Heilongjiang	Poultry farm	45°12′56″N	127°10′19″E	Chicken	-	-	-	-
B2442	Heilongjiang	Poultry farm	45°12′56″N	127°10′19″E	Chicken	-	-	-	-
B2443	Heilongjiang	Poultry farm	45°12′56″N	127°10′19″E	Chicken	-	-	-	-
B2444	Heilongjiang	Poultry farm	45°12′56″N	127°10′19″E	Chicken	-	-	-	-
B2445	Heilongjiang	Poultry farm	45°12′56″N	127°10′19″E	Chicken	-	-	-	-
B2446	Heilongjiang	Poultry farm	45°12′56″N	127°10′19″E	Chicken	-	-	-	-
B2447	Heilongjiang	Poultry farm	45°12′56″N	127°10′19″E	Chicken	-	-	-	-
B2448	Heilongjiang	Poultry farm	45°12′56″N	127°10′19″E	Chicken	-	-	-	-
B2449	Heilongjiang	Poultry farm	45°12′56″N	127°10′19″E	Chicken	-	-	-	-
B2450	Heilongjiang	Poultry farm	45°12′56″N	127°10′19″E	Chicken	-	-	-	-
B2451	Heilongjiang	Poultry farm	45°12′56″N	127°10′19″E	Chicken	-	-	-	-
B2452	Heilongjiang	Poultry farm	45°12′56″N	127°10′19″E	Chicken	-	-	-	-
B2453	Heilongjiang	Poultry farm	45°12′56″N	127°10′19″E	Chicken	-	-	-	-
B2454	Heilongjiang	Poultry farm	45°12′56″N	127°10′19″E	Chicken	-	-	-	-
B2455	Heilongjiang	Poultry farm	45°12′56″N	127°10′19″E	Chicken	-	-	-	-
B2456	Heilongjiang	Poultry farm	45°12′56″N	127°10′19″E	Chicken	-	-	-	-
B2457	Heilongjiang	Poultry farm	45°12′56″N	127°10′19″E	Chicken	-	-	-	-
B2458	Heilongjiang	Poultry farm	45°12′56″N	127°10′19″E	Chicken	-	-	-	-
B2459	Heilongjiang	Poultry farm	45°12′56″N	127°10′19″E	Chicken	-	-	-	-
B2460	Heilongjiang	Poultry farm	45°12′56″N	127°10′19″E	Chicken	-	-	-	-
B2461	Heilongjiang	Poultry farm	45°12′56″N	127°10′19″E	Chicken	-	-	-	-
B2462	Heilongjiang	Poultry farm	45°12′56″N	127°10′19″E	Chicken	-	-	-	-
B2463	Heilongjiang	Poultry farm	45°12′56″N	127°10′19″E	Chicken	-	-	-	-
B2464	Heilongjiang	Poultry farm	45°12′56″N	127°10′19″E	Chicken	-	-	-	-
B2465	Heilongjiang	Poultry farm	45°12′56″N	127°10′19″E	Chicken	-	-	-	-
B2466	Heilongjiang	Poultry farm	45°12′56″N	127°10′19″E	Chicken	-	-	-	-
B2467	Heilongjiang	Poultry farm	45°12′56″N	127°10′19″E	Chicken	-	-	-	-
B2468	Heilongjiang	Poultry farm	45°12′56″N	127°10′19″E	Chicken	-	-	-	-
B2469	Heilongjiang	Poultry farm	45°12′56″N	127°10′19″E	Chicken	-	-	-	-
B2470	Heilongjiang	Poultry farm	45°12′56″N	127°10′19″E	Chicken	-	-	-	-
B2471	Heilongjiang	Poultry farm	45°12′56″N	127°10′19″E	Chicken	-	-	-	-
B2472	Heilongjiang	Poultry farm	45°12′56″N	127°10′19″E	Chicken	-	-	-	-
B2473	Heilongjiang	Poultry farm	45°12′56″N	127°10′19″E	Chicken	-	-	-	-
B2474	Heilongjiang	Poultry farm	45°12′56″N	127°10′19″E	Chicken	-	-	-	-
B2475	Heilongjiang	Poultry farm	45°12′56″N	127°10′19″E	Chicken	-	-	-	-
B2476	Heilongjiang	Poultry farm	45°12′56″N	127°10′19″E	Chicken	-	-	-	-
B2477	Heilongjiang	Poultry farm	45°12′56″N	127°10′19″E	Chicken	-	-	-	-
B2478	Heilongjiang	Poultry farm	45°12′56″N	127°10′19″E	Chicken	-	-	-	-
B2479	Heilongjiang	Poultry farm	45°12′56″N	127°10′19″E	Chicken	-	-	-	-
B2480	Heilongjiang	Poultry farm	45°12′56″N	127°10′19″E	Chicken	-	-	-	-
J2001	Jiangsu	Live wholesale market	33°36′31″N	119°0′51″E	Chicken	-	-	-	-
J2002	Jiangsu	Live wholesale market	33°36′31″N	119°0′51″E	Chicken	-	-	-	-
J2003	Jiangsu	Live wholesale market	33°36′31″N	119°0′51″E	Chicken	-	-	-	-
J2004	Jiangsu	Live wholesale market	33°36′31″N	119°0′51″E	Chicken	-	-	-	-
J2005	Jiangsu	Live wholesale market	33°36′31″N	119°0′51″E	Chicken	-	-	-	-
J2006	Jiangsu	Live wholesale market	33°36′31″N	119°0′51″E	Chicken	-	-	-	-
J2007	Jiangsu	Live wholesale market	33°36′31″N	119°0′51″E	Chicken	-	-	-	-
J2008	Jiangsu	Live wholesale market	33°36′31″N	119°0′51″E	Chicken	-	-	-	-
J2009	Jiangsu	Live wholesale market	33°36′31″N	119°0′51″E	Chicken	-	-	-	-
J2010	Jiangsu	Live wholesale market	33°36′31″N	119°0′51″E	Chicken	-	-	-	-
J2011	Jiangsu	Live wholesale market	33°36′31″N	119°0′51″E	Chicken	-	-	-	-
J2012	Jiangsu	Live wholesale market	33°36′31″N	119°0′51″E	Chicken	-	-	-	-
J2013	Jiangsu	Live wholesale market	33°36′31″N	119°0′51″E	Chicken	-	-	-	-
J2014	Jiangsu	Live wholesale market	33°36′31″N	119°0′51″E	Chicken	-	-	-	-
J2015	Jiangsu	Live wholesale market	33°36′31″N	119°0′51″E	Chicken	-	-	-	-
J2016	Jiangsu	Live wholesale market	33°36′31″N	119°0′51″E	Chicken	-	-	-	-
J2017	Jiangsu	Live wholesale market	33°36′31″N	119°0′51″E	Chicken	-	-	-	-
J2018	Jiangsu	Live wholesale market	33°36′31″N	119°0′51″E	Chicken	-	-	-	-
J2019	Jiangsu	Live wholesale market	33°36′31″N	119°0′51″E	Chicken	-	-	-	-
J2020	Jiangsu	Live wholesale market	33°36′31″N	119°0′51″E	Chicken	-	-	-	-
J2021	Jiangsu	Live wholesale market	33°36′31″N	119°0′51″E	Duck	-	-	-	-
J2022	Jiangsu	Live wholesale market	33°36′31″N	119°0′51″E	Duck	-	-	-	-
J2023	Jiangsu	Live wholesale market	33°36′31″N	119°0′51″E	Duck	-	-	-	-
J2024	Jiangsu	Live wholesale market	33°36′31″N	119°0′51″E	Duck	-	-	-	-
J2025	Jiangsu	Live wholesale market	33°36′31″N	119°0′51″E	Duck	-	-	-	-
J2026	Jiangsu	Live wholesale market	33°36′31″N	119°0′51″E	Duck	-	-	-	-
J2027	Jiangsu	Live wholesale market	33°36′31″N	119°0′51″E	Duck	-	-	-	-
J2028	Jiangsu	Live wholesale market	33°36′31″N	119°0′51″E	Duck	-	-	-	-
J2029	Jiangsu	Live wholesale market	33°36′31″N	119°0′51″E	Duck	-	-	-	-
J2030	Jiangsu	Live wholesale market	33°36′31″N	119°0′51″E	Duck	-	-	-	-
J2031	Jiangsu	Live wholesale market	33°36′31″N	119°0′51″E	Chicken	-	-	-	-
J2032	Jiangsu	Live wholesale market	33°36′31″N	119°0′51″E	Chicken	-	-	-	-
J2033	Jiangsu	Live wholesale market	33°36′31″N	119°0′51″E	Chicken	-	-	-	-
J2034	Jiangsu	Live wholesale market	33°36′31″N	119°0′51″E	Chicken	-	-	-	-
J2035	Jiangsu	Live wholesale market	33°36′31″N	119°0′51″E	Chicken	-	-	-	-
J2036	Jiangsu	Live wholesale market	33°36′31″N	119°0′51″E	Chicken	-	-	-	-
J2037	Jiangsu	Live wholesale market	33°36′31″N	119°0′51″E	Chicken	-	-	-	-
J2038	Jiangsu	Live wholesale market	33°36′31″N	119°0′51″E	Chicken	-	-	-	-
J2039	Jiangsu	Live wholesale market	33°36′31″N	119°0′51″E	Chicken	-	-	-	-
J2040	Jiangsu	Live wholesale market	33°36′31″N	119°0′51″E	Chicken	-	-	-	-
J2041	Jiangsu	Live wholesale market	33°36′31″N	119°0′51″E	Chicken	-	-	-	-
J2042	Jiangsu	Live wholesale market	33°36′31″N	119°0′51″E	Chicken	-	-	-	-
J2043	Jiangsu	Live wholesale market	33°36′31″N	119°0′51″E	Chicken	-	-	-	-
J2044	Jiangsu	Live wholesale market	33°36′31″N	119°0′51″E	Chicken	-	-	-	-
J2045	Jiangsu	Live wholesale market	33°36′31″N	119°0′51″E	Chicken	-	-	-	-
J2046	Jiangsu	Backyard flock	33°38′10″N	118°52′42″E	Duck	-	-	-	-
J2047	Jiangsu	Backyard flock	33°38′10″N	118°52′42″E	Duck	-	-	-	-
J2048	Jiangsu	Backyard flock	33°38′10″N	118°52′42″E	Duck	-	-	-	-
J2049	Jiangsu	Backyard flock	33°38′10″N	118°52′42″E	Duck	-	-	-	-
J2050	Jiangsu	Backyard flock	33°38′10″N	118°52′42″E	Duck	-	-	-	-
J2051	Jiangsu	Backyard flock	33°38′10″N	118°52′42″E	Chicken	-	-	-	-
J2052	Jiangsu	Backyard flock	33°38′10″N	118°52′42″E	Chicken	-	-	-	-
J2053	Jiangsu	Backyard flock	33°38′10″N	118°52′42″E	Chicken	-	-	-	-
J2054	Jiangsu	Backyard flock	33°38′10″N	118°52′42″E	Chicken	-	-	-	-
J2055	Jiangsu	Backyard flock	33°38′10″N	118°52′42″E	Chicken	+	-	-	-
J2056	Jiangsu	Backyard flock	33°38′10″N	118°52′42″E	Chicken	-	-	-	-
J2057	Jiangsu	Backyard flock	33°38′10″N	118°52′42″E	Chicken	-	-	-	-
J2058	Jiangsu	Backyard flock	33°38′10″N	118°52′42″E	Chicken	-	-	-	-
J2059	Jiangsu	Backyard flock	33°38′10″N	118°52′42″E	Chicken	-	-	-	-
J2060	Jiangsu	Backyard flock	33°38′10″N	118°52′42″E	Chicken	-	-	-	-
J2061	Jiangsu	Live retail market	33°16′20″N	118°22′31″E	Chicken	-	-	-	-
J2062	Jiangsu	Live retail market	33°16′20″N	118°22′31″E	Chicken	-	-	-	-
J2063	Jiangsu	Live retail market	33°16′20″N	118°22′31″E	Chicken	-	-	-	-
J2064	Jiangsu	Live retail market	33°16′20″N	118°22′31″E	Chicken	-	-	-	-
J2065	Jiangsu	Live retail market	33°16′20″N	118°22′31″E	Chicken	-	-	-	-
J2066	Jiangsu	Live retail market	33°16′20″N	118°22′31″E	Chicken	-	-	-	-
J2067	Jiangsu	Live retail market	33°16′20″N	118°22′31″E	Chicken	-	-	-	-
J2068	Jiangsu	Live retail market	33°16′20″N	118°22′31″E	Chicken	-	-	-	-
J2069	Jiangsu	Live retail market	33°16′20″N	118°22′31″E	Chicken	-	-	-	-
J2070	Jiangsu	Live retail market	33°16′20″N	118°22′31″E	Chicken	-	-	-	-
J2071	Jiangsu	Live retail market	33°16′20″N	118°22′31″E	Chicken	-	-	-	-
J2072	Jiangsu	Live retail market	33°16′20″N	118°22′31″E	Chicken	-	-	-	-
J2073	Jiangsu	Live retail market	33°16′20″N	118°22′31″E	Chicken	-	-	-	-
J2074	Jiangsu	Live retail market	33°16′20″N	118°22′31″E	Chicken	-	-	-	-
J2075	Jiangsu	Live retail market	33°16′20″N	118°22′31″E	Chicken	-	-	-	-
J2076	Jiangsu	Live retail market	33°16′20″N	118°22′31″E	Chicken	-	-	-	-
J2077	Jiangsu	Live retail market	33°16′20″N	118°22′31″E	Chicken	-	-	-	-
J2078	Jiangsu	Live retail market	33°16′20″N	118°22′31″E	Chicken	-	-	-	-
J2079	Jiangsu	Live retail market	33°16′20″N	118°22′31″E	Chicken	-	-	-	-
J2080	Jiangsu	Live retail market	33°16′20″N	118°22′31″E	Chicken	-	-	-	-
J2081	Jiangsu	Live retail market	33°16′20″N	118°22′31″E	Chicken	-	-	-	-
J2082	Jiangsu	Live retail market	33°16′20″N	118°22′31″E	Chicken	-	-	-	-
J2083	Jiangsu	Live retail market	33°16′20″N	118°22′31″E	Chicken	-	-	-	-
J2084	Jiangsu	Live retail market	33°16′20″N	118°22′31″E	Chicken	-	-	-	-
J2085	Jiangsu	Live retail market	33°16′20″N	118°22′31″E	Chicken	-	-	-	-
J2086	Jiangsu	Live retail market	33°16′20″N	118°22′31″E	Chicken	-	-	-	-
J2087	Jiangsu	Live retail market	33°16′20″N	118°22′31″E	Chicken	-	-	-	-
J2088	Jiangsu	Live retail market	33°16′20″N	118°22′31″E	Chicken	-	-	-	-
J2089	Jiangsu	Live retail market	33°16′20″N	118°22′31″E	Chicken	-	-	-	-
J2090	Jiangsu	Live retail market	33°16′20″N	118°22′31″E	Chicken	-	-	-	-
J2091	Jiangsu	Live retail market	33°37′38″N	119°0′10″E	Chicken	-	-	-	-
J2092	Jiangsu	Live retail market	33°37′38″N	119°0′10″E	Chicken	-	-	-	-
J2093	Jiangsu	Live retail market	33°37′38″N	119°0′10″E	Chicken	-	-	-	-
J2094	Jiangsu	Live retail market	33°37′38″N	119°0′10″E	Chicken	-	-	-	-
J2095	Jiangsu	Live retail market	33°37′38″N	119°0′10″E	Chicken	-	-	-	-
J2096	Jiangsu	Live retail market	33°37′38″N	119°0′10″E	Chicken	-	-	-	-
J2097	Jiangsu	Live retail market	33°37′38″N	119°0′10″E	Chicken	-	-	-	-
J2098	Jiangsu	Live retail market	33°37′38″N	119°0′10″E	Chicken	-	-	-	-
J2099	Jiangsu	Live retail market	33°37′38″N	119°0′10″E	Chicken	-	-	-	-
J2100	Jiangsu	Live retail market	33°37′38″N	119°0′10″E	Chicken	-	-	-	-
J2101	Jiangsu	Live retail market	33°37′38″N	119°0′10″E	Chicken	-	-	-	-
J2102	Jiangsu	Live retail market	33°37′38″N	119°0′10″E	Chicken	-	-	-	-
J2103	Jiangsu	Live retail market	33°37′38″N	119°0′10″E	Chicken	-	-	-	-
J2104	Jiangsu	Live retail market	33°37′38″N	119°0′10″E	Chicken	-	-	-	-
J2105	Jiangsu	Live retail market	33°37′38″N	119°0′10″E	Chicken	-	-	-	-
J2106	Jiangsu	Live retail market	33°37′38″N	119°0′10″E	Chicken	-	-	-	-
J2107	Jiangsu	Live retail market	33°37′38″N	119°0′10″E	Chicken	-	-	-	-
J2108	Jiangsu	Live retail market	33°37′38″N	119°0′10″E	Chicken	-	-	-	-
J2109	Jiangsu	Live retail market	33°37′38″N	119°0′10″E	Chicken	-	-	-	-
J2110	Jiangsu	Live retail market	33°37′38″N	119°0′10″E	Chicken	-	-	-	-
J2111	Jiangsu	Live retail market	33°37′38″N	119°0′10″E	Chicken	-	-	-	-
J2112	Jiangsu	Live retail market	33°37′38″N	119°0′10″E	Chicken	-	-	-	-
J2113	Jiangsu	Live retail market	33°37′38″N	119°0′10″E	Chicken	-	-	-	-
J2114	Jiangsu	Live retail market	33°37′38″N	119°0′10″E	Chicken	-	-	-	-
J2115	Jiangsu	Live retail market	33°37′38″N	119°0′10″E	Chicken	-	-	-	-
J2116	Jiangsu	Live retail market	33°37′38″N	119°0′10″E	Chicken	-	-	-	-
J2117	Jiangsu	Live retail market	33°37′38″N	119°0′10″E	Chicken	-	-	-	-
J2118	Jiangsu	Live retail market	33°37′38″N	119°0′10″E	Chicken	-	-	-	-
J2119	Jiangsu	Live retail market	33°37′38″N	119°0′10″E	Chicken	-	-	-	-
J2120	Jiangsu	Live retail market	33°37′38″N	119°0′10″E	Chicken	-	-	-	-
J2121	Jiangsu	Live retail market	33°37′38″N	119°0′10″E	Chicken	-	-	-	-
J2122	Jiangsu	Live retail market	33°37′38″N	119°0′10″E	Chicken	-	-	-	-
J2123	Jiangsu	Live retail market	33°37′38″N	119°0′10″E	Chicken	-	-	-	-
J2124	Jiangsu	Live retail market	33°37′38″N	119°0′10″E	Chicken	-	-	-	-
J2125	Jiangsu	Live retail market	33°37′38″N	119°0′10″E	Chicken	-	-	-	-
J2126	Jiangsu	Live retail market	33°37′38″N	119°0′10″E	Chicken	-	-	-	-
J2127	Jiangsu	Live retail market	33°37′38″N	119°0′10″E	Chicken	-	-	-	-
J2128	Jiangsu	Live retail market	33°37′38″N	119°0′10″E	Chicken	-	-	-	-
J2129	Jiangsu	Live retail market	33°37′38″N	119°0′10″E	Chicken	-	-	-	-
J2130	Jiangsu	Live retail market	33°37′38″N	119°0′10″E	Chicken	-	-	-	-
J2131	Jiangsu	Live retail market	33°16′49″N	118°22′6″E	Chicken	-	-	-	-
J2132	Jiangsu	Live retail market	33°16′49″N	118°22′6″E	Chicken	-	-	-	-
J2133	Jiangsu	Live retail market	33°16′49″N	118°22′6″E	Chicken	-	-	-	-
J2134	Jiangsu	Live retail market	33°16′49″N	118°22′6″E	Chicken	-	-	-	-
J2135	Jiangsu	Live retail market	33°16′49″N	118°22′6″E	Chicken	-	-	-	-
J2136	Jiangsu	Live retail market	33°16′49″N	118°22′6″E	Chicken	-	-	-	-
J2137	Jiangsu	Live retail market	33°16′49″N	118°22′6″E	Chicken	-	-	-	-
J2138	Jiangsu	Live retail market	33°16′49″N	118°22′6″E	Chicken	-	-	-	-
J2139	Jiangsu	Live retail market	33°16′49″N	118°22′6″E	Chicken	-	-	-	-
J2140	Jiangsu	Live retail market	33°16′49″N	118°22′6″E	Chicken	-	-	-	-
J2141	Jiangsu	Live retail market	33°16′49″N	118°22′6″E	Chicken	-	-	-	-
J2142	Jiangsu	Live retail market	33°16′49″N	118°22′6″E	Chicken	-	-	-	-
J2143	Jiangsu	Live retail market	33°16′49″N	118°22′6″E	Chicken	-	-	-	-
J2144	Jiangsu	Live retail market	33°16′49″N	118°22′6″E	Chicken	-	-	-	-
J2145	Jiangsu	Live retail market	33°16′49″N	118°22′6″E	Chicken	-	-	-	-
J2146	Jiangsu	Live retail market	33°16′49″N	118°22′6″E	Pigeon	-	-	-	-
J2147	Jiangsu	Live retail market	33°16′49″N	118°22′6″E	Pigeon	-	-	-	-
J2148	Jiangsu	Live retail market	33°16′49″N	118°22′6″E	Pigeon	-	-	-	-
J2149	Jiangsu	Live retail market	33°16′49″N	118°22′6″E	Pigeon	-	-	-	-
J2150	Jiangsu	Live retail market	33°16′49″N	118°22′6″E	Pigeon	-	-	-	-
J2151	Jiangsu	Live retail market	33°16′49″N	118°22′6″E	Chicken	-	-	-	-
J2152	Jiangsu	Live retail market	33°16′49″N	118°22′6″E	Chicken	-	-	-	-
J2153	Jiangsu	Live retail market	33°16′49″N	118°22′6″E	Chicken	-	-	-	-
J2154	Jiangsu	Live retail market	33°16′49″N	118°22′6″E	Chicken	-	-	-	-
J2155	Jiangsu	Live retail market	33°16′49″N	118°22′6″E	Chicken	-	-	-	-
J2156	Jiangsu	Live retail market	33°16′49″N	118°22′6″E	Chicken	-	-	-	-
J2157	Jiangsu	Live retail market	33°16′49″N	118°22′6″E	Chicken	-	-	-	-
J2158	Jiangsu	Live retail market	33°16′49″N	118°22′6″E	Chicken	-	-	-	-
J2159	Jiangsu	Live retail market	33°16′49″N	118°22′6″E	Chicken	-	-	-	-
J2160	Jiangsu	Live retail market	33°16′49″N	118°22′6″E	Chicken	-	-	-	-
J2161	Jiangsu	Live retail market	33°16′49″N	118°22′6″E	Pigeon	-	-	-	-
J2162	Jiangsu	Live retail market	33°16′49″N	118°22′6″E	Pigeon	-	-	-	-
J2163	Jiangsu	Live retail market	33°16′49″N	118°22′6″E	Pigeon	-	-	-	-
J2164	Jiangsu	Live retail market	33°16′49″N	118°22′6″E	Pigeon	-	-	-	-
J2165	Jiangsu	Live retail market	33°16′49″N	118°22′6″E	Pigeon	-	-	-	-
J2166	Jiangsu	Live retail market	33°16′49″N	118°22′6″E	Pigeon	-	-	-	-
J2167	Jiangsu	Live retail market	33°16′49″N	118°22′6″E	Pigeon	-	-	-	-
J2168	Jiangsu	Live retail market	33°16′49″N	118°22′6″E	Pigeon	-	-	-	-
J2169	Jiangsu	Live retail market	33°16′49″N	118°22′6″E	Pigeon	-	-	-	-
J2170	Jiangsu	Live retail market	33°16′49″N	118°22′6″E	Pigeon	-	-	-	-
J2171	Jiangsu	Live retail market	33°16′49″N	118°22′6″E	Chicken	-	-	-	-
J2172	Jiangsu	Live retail market	33°16′49″N	118°22′6″E	Chicken	-	-	-	-
J2173	Jiangsu	Live retail market	33°16′49″N	118°22′6″E	Chicken	-	-	-	-
J2174	Jiangsu	Live retail market	33°16′49″N	118°22′6″E	Chicken	-	-	-	-
J2175	Jiangsu	Live retail market	33°16′49″N	118°22′6″E	Chicken	-	-	-	-
J2176	Jiangsu	Live retail market	33°16′49″N	118°22′6″E	Chicken	-	-	-	-
J2177	Jiangsu	Live retail market	33°16′49″N	118°22′6″E	Chicken	-	-	-	-
J2178	Jiangsu	Live retail market	33°16′49″N	118°22′6″E	Chicken	-	-	-	-
J2179	Jiangsu	Live retail market	33°16′49″N	118°22′6″E	Chicken	-	-	-	-
J2180	Jiangsu	Live retail market	33°16′49″N	118°22′6″E	Chicken	-	-	-	-
J2181	Jiangsu	Live wholesale market	33°36′31″N	119°0′51″E	Chicken	-	-	-	-
J2182	Jiangsu	Live wholesale market	33°36′31″N	119°0′51″E	Chicken	-	-	-	-
J2183	Jiangsu	Live wholesale market	33°36′31″N	119°0′51″E	Chicken	-	-	-	-
J2184	Jiangsu	Live wholesale market	33°36′31″N	119°0′51″E	Chicken	-	-	-	-
J2185	Jiangsu	Live wholesale market	33°36′31″N	119°0′51″E	Chicken	-	-	-	-
J2186	Jiangsu	Live wholesale market	33°36′31″N	119°0′51″E	Chicken	-	-	-	-
J2187	Jiangsu	Live wholesale market	33°36′31″N	119°0′51″E	Chicken	-	-	-	-
J2188	Jiangsu	Live wholesale market	33°36′31″N	119°0′51″E	Chicken	-	-	-	-
J2189	Jiangsu	Live wholesale market	33°36′31″N	119°0′51″E	Chicken	-	-	-	-
J2190	Jiangsu	Live wholesale market	33°36′31″N	119°0′51″E	Chicken	-	-	-	-
J2191	Jiangsu	Live wholesale market	33°36′31″N	119°0′51″E	Chicken	-	-	-	-
J2192	Jiangsu	Live wholesale market	33°36′31″N	119°0′51″E	Chicken	-	-	-	-
J2193	Jiangsu	Live wholesale market	33°36′31″N	119°0′51″E	Chicken	-	-	-	-
J2194	Jiangsu	Live wholesale market	33°36′31″N	119°0′51″E	Chicken	-	-	-	-
J2195	Jiangsu	Live wholesale market	33°36′31″N	119°0′51″E	Chicken	-	-	-	-
J2196	Jiangsu	Live wholesale market	33°36′31″N	119°0′51″E	Chicken	-	-	-	-
J2197	Jiangsu	Live wholesale market	33°36′31″N	119°0′51″E	Chicken	-	-	-	-
J2198	Jiangsu	Live wholesale market	33°36′31″N	119°0′51″E	Chicken	-	-	-	-
J2199	Jiangsu	Live wholesale market	33°36′31″N	119°0′51″E	Chicken	-	-	-	-
J2200	Jiangsu	Live wholesale market	33°36′31″N	119°0′51″E	Chicken	-	-	-	-
J2201	Jiangsu	Live wholesale market	33°36′31″N	119°0′51″E	Chicken	-	-	-	-
J2202	Jiangsu	Live wholesale market	33°36′31″N	119°0′51″E	Chicken	-	-	-	-
J2203	Jiangsu	Live wholesale market	33°36′31″N	119°0′51″E	Chicken	-	-	-	-
J2204	Jiangsu	Live wholesale market	33°36′31″N	119°0′51″E	Chicken	-	-	-	-
J2205	Jiangsu	Live wholesale market	33°36′31″N	119°0′51″E	Chicken	-	-	-	-
J2206	Jiangsu	Live wholesale market	33°36′31″N	119°0′51″E	Chicken	-	-	-	-
J2207	Jiangsu	Live wholesale market	33°36′31″N	119°0′51″E	Chicken	-	-	-	-
J2208	Jiangsu	Live wholesale market	33°36′31″N	119°0′51″E	Chicken	-	-	-	-
J2209	Jiangsu	Live wholesale market	33°36′31″N	119°0′51″E	Chicken	-	-	-	-
J2210	Jiangsu	Live wholesale market	33°36′31″N	119°0′51″E	Chicken	-	-	-	-
J2211	Jiangsu	Live wholesale market	33°36′31″N	119°0′51″E	Pigeon	-	-	-	-
J2212	Jiangsu	Live wholesale market	33°36′31″N	119°0′51″E	Pigeon	-	-	-	-
J2213	Jiangsu	Live wholesale market	33°36′31″N	119°0′51″E	Pigeon	-	-	-	-
J2214	Jiangsu	Live wholesale market	33°36′31″N	119°0′51″E	Pigeon	-	-	-	-
J2215	Jiangsu	Live wholesale market	33°36′31″N	119°0′51″E	Pigeon	-	-	-	-
J2216	Jiangsu	Live wholesale market	33°36′31″N	119°0′51″E	Pigeon	-	-	-	-
J2217	Jiangsu	Live wholesale market	33°36′31″N	119°0′51″E	Pigeon	-	-	-	-
J2218	Jiangsu	Live wholesale market	33°36′31″N	119°0′51″E	Pigeon	-	-	-	-
J2219	Jiangsu	Live wholesale market	33°36′31″N	119°0′51″E	Pigeon	-	-	-	-
J2220	Jiangsu	Live wholesale market	33°36′31″N	119°0′51″E	Pigeon	-	-	-	-
J2221	Jiangsu	Live wholesale market	33°36′31″N	119°0′51″E	Pigeon	-	-	-	-
J2222	Jiangsu	Live wholesale market	33°36′31″N	119°0′51″E	Pigeon	-	-	-	-
J2223	Jiangsu	Live wholesale market	33°36′31″N	119°0′51″E	Pigeon	-	-	-	-
J2224	Jiangsu	Live wholesale market	33°36′31″N	119°0′51″E	Pigeon	-	-	-	-
J2225	Jiangsu	Live wholesale market	33°36′31″N	119°0′51″E	Pigeon	-	-	-	-
J2226	Jiangsu	Live wholesale market	33°36′31″N	119°0′51″E	Chicken	-	-	-	-
J2227	Jiangsu	Live wholesale market	33°36′31″N	119°0′51″E	Chicken	-	-	-	-
J2228	Jiangsu	Live wholesale market	33°36′31″N	119°0′51″E	Chicken	-	-	-	-
J2229	Jiangsu	Live wholesale market	33°36′31″N	119°0′51″E	Chicken	-	-	-	-
J2230	Jiangsu	Live wholesale market	33°36′31″N	119°0′51″E	Chicken	-	-	-	-
J2231	Jiangsu	Live wholesale market	33°36′31″N	119°0′51″E	Goose	-	-	-	-
J2232	Jiangsu	Live wholesale market	33°36′31″N	119°0′51″E	Goose	-	-	-	-
J2233	Jiangsu	Live wholesale market	33°36′31″N	119°0′51″E	Goose	-	-	-	-
J2234	Jiangsu	Live wholesale market	33°36′31″N	119°0′51″E	Goose	-	-	-	-
J2235	Jiangsu	Live wholesale market	33°36′31″N	119°0′51″E	Goose	-	-	-	-
J2236	Jiangsu	Live wholesale market	33°36′31″N	119°0′51″E	Chicken	-	-	-	-
J2237	Jiangsu	Live wholesale market	33°36′31″N	119°0′51″E	Chicken	-	-	-	-
J2238	Jiangsu	Live wholesale market	33°36′31″N	119°0′51″E	Chicken	-	-	-	-
J2239	Jiangsu	Live wholesale market	33°36′31″N	119°0′51″E	Chicken	-	-	-	-
J2240	Jiangsu	Live wholesale market	33°36′31″N	119°0′51″E	Chicken	-	-	-	-
J2241	Jiangsu	Live retail market	33°20′51″N	120°7′37″E	Chicken	-	-	-	-
J2242	Jiangsu	Live retail market	33°20′51″N	120°7′37″E	Chicken	-	-	-	-
J2243	Jiangsu	Live retail market	33°20′51″N	120°7′37″E	Chicken	-	-	-	-
J2244	Jiangsu	Live retail market	33°20′51″N	120°7′37″E	Chicken	-	-	-	-
J2245	Jiangsu	Live retail market	33°20′51″N	120°7′37″E	Chicken	-	-	-	-
J2246	Jiangsu	Live retail market	33°20′51″N	120°7′37″E	Chicken	-	-	-	-
J2247	Jiangsu	Live retail market	33°20′51″N	120°7′37″E	Chicken	-	-	-	-
J2248	Jiangsu	Live retail market	33°20′51″N	120°7′37″E	Chicken	-	-	-	-
J2249	Jiangsu	Live retail market	33°20′51″N	120°7′37″E	Chicken	-	-	-	-
J2250	Jiangsu	Live retail market	33°20′51″N	120°7′37″E	Chicken	-	-	-	-
J2251	Jiangsu	Live retail market	33°20′51″N	120°7′37″E	Chicken	-	-	-	-
J2252	Jiangsu	Live retail market	33°20′51″N	120°7′37″E	Chicken	-	-	-	-
J2253	Jiangsu	Live retail market	33°20′51″N	120°7′37″E	Chicken	-	-	-	-
J2254	Jiangsu	Live retail market	33°20′51″N	120°7′37″E	Chicken	-	-	-	-
J2255	Jiangsu	Live retail market	33°20′51″N	120°7′37″E	Chicken	-	-	-	-
J2256	Jiangsu	Live retail market	33°20′51″N	120°7′37″E	Chicken	-	-	-	-
J2257	Jiangsu	Live retail market	33°20′51″N	120°7′37″E	Chicken	-	-	-	-
J2258	Jiangsu	Live retail market	33°20′51″N	120°7′37″E	Chicken	-	-	-	-
J2259	Jiangsu	Live retail market	33°20′51″N	120°7′37″E	Chicken	-	-	-	-
J2260	Jiangsu	Live retail market	33°20′51″N	120°7′37″E	Chicken	-	-	-	-
J2261	Jiangsu	Live retail market	33°20′51″N	120°7′37″E	Chicken	-	-	-	-
J2262	Jiangsu	Live retail market	33°20′51″N	120°7′37″E	Chicken	-	-	-	-
J2263	Jiangsu	Live retail market	33°20′51″N	120°7′37″E	Chicken	-	-	-	-
J2264	Jiangsu	Live retail market	33°20′51″N	120°7′37″E	Chicken	-	-	-	-
J2265	Jiangsu	Live retail market	33°20′51″N	120°7′37″E	Chicken	-	-	-	-
J2266	Jiangsu	Live retail market	33°20′51″N	120°7′37″E	Chicken	-	-	-	-
J2267	Jiangsu	Live retail market	33°20′51″N	120°7′37″E	Chicken	-	-	-	-
J2268	Jiangsu	Live retail market	33°20′51″N	120°7′37″E	Chicken	-	-	-	-
J2269	Jiangsu	Live retail market	33°20′51″N	120°7′37″E	Chicken	-	-	-	-
J2270	Jiangsu	Live retail market	33°20′51″N	120°7′37″E	Chicken	-	-	-	-
J2271	Jiangsu	Live retail market	33°20′51″N	120°7′37″E	Chicken	-	-	-	-
J2272	Jiangsu	Live retail market	33°20′51″N	120°7′37″E	Chicken	-	-	-	-
J2273	Jiangsu	Live retail market	33°20′51″N	120°7′37″E	Chicken	-	-	-	-
J2274	Jiangsu	Live retail market	33°20′51″N	120°7′37″E	Chicken	-	-	-	-
J2275	Jiangsu	Live retail market	33°20′51″N	120°7′37″E	Chicken	-	-	-	-
J2276	Jiangsu	Live retail market	33°20′51″N	120°7′37″E	Duck	-	-	-	-
J2277	Jiangsu	Live retail market	33°20′51″N	120°7′37″E	Duck	-	-	-	-
J2278	Jiangsu	Live retail market	33°20′51″N	120°7′37″E	Duck	-	-	-	-
J2279	Jiangsu	Live retail market	33°20′51″N	120°7′37″E	Duck	-	-	-	-
J2280	Jiangsu	Live retail market	33°20′51″N	120°7′37″E	Duck	-	-	-	-
J2281	Jiangsu	Live retail market	33°20′51″N	120°7′37″E	Chicken	-	-	-	-
J2282	Jiangsu	Live retail market	33°20′51″N	120°7′37″E	Chicken	-	-	-	-
J2283	Jiangsu	Live retail market	33°20′51″N	120°7′37″E	Chicken	-	-	-	-
J2284	Jiangsu	Live retail market	33°20′51″N	120°7′37″E	Chicken	-	-	-	-
J2285	Jiangsu	Live retail market	33°20′51″N	120°7′37″E	Chicken	-	-	-	-
J2286	Jiangsu	Live retail market	33°20′51″N	120°7′37″E	Chicken	-	-	-	-
J2287	Jiangsu	Live retail market	33°20′51″N	120°7′37″E	Chicken	-	-	-	-
J2288	Jiangsu	Live retail market	33°20′51″N	120°7′37″E	Chicken	-	-	-	-
J2289	Jiangsu	Live retail market	33°20′51″N	120°7′37″E	Chicken	-	-	-	-
J2290	Jiangsu	Live retail market	33°20′51″N	120°7′37″E	Chicken	-	-	-	-
J2291	Jiangsu	Live retail market	33°20′51″N	120°7′37″E	Chicken	-	-	-	-
J2292	Jiangsu	Live retail market	33°20′51″N	120°7′37″E	Chicken	-	-	-	-
J2293	Jiangsu	Live retail market	33°20′51″N	120°7′37″E	Chicken	-	-	-	-
J2294	Jiangsu	Live retail market	33°20′51″N	120°7′37″E	Chicken	-	-	-	-
J2295	Jiangsu	Live retail market	33°20′51″N	120°7′37″E	Chicken	-	-	-	-
J2296	Jiangsu	Live retail market	33°20′51″N	120°7′37″E	Duck	-	-	-	-
J2297	Jiangsu	Live retail market	33°20′51″N	120°7′37″E	Duck	-	-	-	-
J2298	Jiangsu	Live retail market	33°20′51″N	120°7′37″E	Duck	-	-	-	-
J2299	Jiangsu	Live retail market	33°20′51″N	120°7′37″E	Duck	-	-	-	-
J2300	Jiangsu	Live retail market	33°20′51″N	120°7′37″E	Duck	-	-	-	-
J2301	Jiangsu	Live retail market	33°20′51″N	120°7′37″E	Chicken	-	-	-	-
J2302	Jiangsu	Live retail market	33°20′51″N	120°7′37″E	Chicken	-	-	-	-
J2303	Jiangsu	Live retail market	33°20′51″N	120°7′37″E	Chicken	-	-	-	-
J2304	Jiangsu	Live retail market	33°20′51″N	120°7′37″E	Chicken	-	-	-	-
J2305	Jiangsu	Live retail market	33°20′51″N	120°7′37″E	Chicken	-	-	-	-
J2306	Jiangsu	Live retail market	33°20′51″N	120°7′37″E	Chicken	-	-	-	-
J2307	Jiangsu	Live retail market	33°20′51″N	120°7′37″E	Chicken	-	-	-	-
J2308	Jiangsu	Live retail market	33°20′51″N	120°7′37″E	Chicken	-	-	-	-
J2309	Jiangsu	Live retail market	33°20′51″N	120°7′37″E	Chicken	-	-	-	-
J2310	Jiangsu	Live retail market	33°20′51″N	120°7′37″E	Chicken	-	-	-	-
J2311	Jiangsu	Live retail market	33°20′51″N	120°7′37″E	Chicken	-	-	-	-
J2312	Jiangsu	Live retail market	33°20′51″N	120°7′37″E	Chicken	-	-	-	-
J2313	Jiangsu	Live retail market	33°20′51″N	120°7′37″E	Chicken	-	-	-	-
J2314	Jiangsu	Live retail market	33°20′51″N	120°7′37″E	Chicken	-	-	-	-
J2315	Jiangsu	Live retail market	33°20′51″N	120°7′37″E	Chicken	-	-	-	-
J2316	Jiangsu	Live retail market	33°20′51″N	120°7′37″E	Chicken	-	-	-	-
J2317	Jiangsu	Live retail market	33°20′51″N	120°7′37″E	Chicken	-	-	-	-
J2318	Jiangsu	Live retail market	33°20′51″N	120°7′37″E	Chicken	-	-	-	-
J2319	Jiangsu	Live retail market	33°20′51″N	120°7′37″E	Chicken	-	-	-	-
J2320	Jiangsu	Live retail market	33°20′51″N	120°7′37″E	Chicken	-	-	-	-
J2321	Jiangsu	Live retail market	33°32′16″N	120°11′22″E	Chicken	-	-	-	-
J2322	Jiangsu	Live retail market	33°32′16″N	120°11′22″E	Chicken	-	-	-	-
J2323	Jiangsu	Live retail market	33°32′16″N	120°11′22″E	Chicken	-	-	-	-
J2324	Jiangsu	Live retail market	33°32′16″N	120°11′22″E	Chicken	-	-	-	-
J2325	Jiangsu	Live retail market	33°32′16″N	120°11′22″E	Chicken	-	-	-	-
J2326	Jiangsu	Live retail market	33°32′16″N	120°11′22″E	Chicken	-	-	-	-
J2327	Jiangsu	Live retail market	33°32′16″N	120°11′22″E	Chicken	-	-	-	-
J2328	Jiangsu	Live retail market	33°32′16″N	120°11′22″E	Chicken	-	-	-	-
J2329	Jiangsu	Live retail market	33°32′16″N	120°11′22″E	Chicken	-	-	-	-
J2330	Jiangsu	Live retail market	33°32′16″N	120°11′22″E	Chicken	-	-	-	-
J2331	Jiangsu	Live retail market	33°32′16″N	120°11′22″E	Chicken	-	-	-	-
J2332	Jiangsu	Live retail market	33°32′16″N	120°11′22″E	Chicken	-	-	-	-
J2333	Jiangsu	Live retail market	33°32′16″N	120°11′22″E	Chicken	-	-	-	-
J2334	Jiangsu	Live retail market	33°32′16″N	120°11′22″E	Chicken	-	-	-	-
J2335	Jiangsu	Live retail market	33°32′16″N	120°11′22″E	Chicken	-	-	-	-
J2336	Jiangsu	Live retail market	33°32′16″N	120°11′22″E	Chicken	-	-	-	-
J2337	Jiangsu	Live retail market	33°32′16″N	120°11′22″E	Chicken	-	-	-	-
J2338	Jiangsu	Live retail market	33°32′16″N	120°11′22″E	Chicken	-	-	-	-
J2339	Jiangsu	Live retail market	33°32′16″N	120°11′22″E	Chicken	-	-	-	-
J2340	Jiangsu	Live retail market	33°32′16″N	120°11′22″E	Chicken	-	-	-	-
J2341	Jiangsu	Live retail market	33°32′16″N	120°11′22″E	Chicken	-	-	-	-
J2342	Jiangsu	Live retail market	33°32′16″N	120°11′22″E	Chicken	-	-	-	-
J2343	Jiangsu	Live retail market	33°32′16″N	120°11′22″E	Chicken	-	-	-	-
J2344	Jiangsu	Live retail market	33°32′16″N	120°11′22″E	Chicken	-	-	-	-
J2345	Jiangsu	Live retail market	33°32′16″N	120°11′22″E	Chicken	-	-	-	-
J2346	Jiangsu	Live retail market	33°32′16″N	120°11′22″E	Pigeon	-	-	-	-
J2347	Jiangsu	Live retail market	33°32′16″N	120°11′22″E	Pigeon	-	-	-	-
J2348	Jiangsu	Live retail market	33°32′16″N	120°11′22″E	Pigeon	-	-	-	-
J2349	Jiangsu	Live retail market	33°32′16″N	120°11′22″E	Pigeon	-	-	-	-
J2350	Jiangsu	Live retail market	33°32′16″N	120°11′22″E	Pigeon	-	-	-	-
J2351	Jiangsu	Live retail market	33°22′16″N	120°4′4″E	Chicken	-	-	-	-
J2352	Jiangsu	Live retail market	33°22′16″N	120°4′4″E	Chicken	-	-	-	-
J2353	Jiangsu	Live retail market	33°22′16″N	120°4′4″E	Chicken	-	-	-	-
J2354	Jiangsu	Live retail market	33°22′16″N	120°4′4″E	Chicken	-	-	-	-
J2355	Jiangsu	Live retail market	33°22′16″N	120°4′4″E	Chicken	-	-	-	-
J2356	Jiangsu	Live retail market	33°22′16″N	120°4′4″E	Chicken	-	-	-	-
J2357	Jiangsu	Live retail market	33°22′16″N	120°4′4″E	Chicken	-	-	-	-
J2358	Jiangsu	Live retail market	33°22′16″N	120°4′4″E	Chicken	-	-	-	-
J2359	Jiangsu	Live retail market	33°22′16″N	120°4′4″E	Chicken	-	-	-	-
J2360	Jiangsu	Live retail market	33°22′16″N	120°4′4″E	Chicken	-	-	-	-
J2361	Jiangsu	Live retail market	33°22′16″N	120°4′4″E	Chicken	-	-	-	-
J2362	Jiangsu	Live retail market	33°22′16″N	120°4′4″E	Chicken	-	-	-	-
J2363	Jiangsu	Live retail market	33°22′16″N	120°4′4″E	Chicken	-	-	-	-
J2364	Jiangsu	Live retail market	33°22′16″N	120°4′4″E	Chicken	-	-	-	-
J2365	Jiangsu	Live retail market	33°22′16″N	120°4′4″E	Chicken	-	-	-	-
J2366	Jiangsu	Live retail market	33°22′16″N	120°4′4″E	Chicken	-	-	-	-
J2367	Jiangsu	Live retail market	33°22′16″N	120°4′4″E	Chicken	-	-	-	-
J2368	Jiangsu	Live retail market	33°22′16″N	120°4′4″E	Chicken	-	-	-	-
J2369	Jiangsu	Live retail market	33°22′16″N	120°4′4″E	Chicken	-	-	-	-
J2370	Jiangsu	Live retail market	33°22′16″N	120°4′4″E	Chicken	-	-	-	-
J2371	Jiangsu	Live retail market	33°22′16″N	120°4′4″E	Duck	-	-	-	-
J2372	Jiangsu	Live retail market	33°22′16″N	120°4′4″E	Duck	-	-	-	-
J2373	Jiangsu	Live retail market	33°22′16″N	120°4′4″E	Duck	-	-	-	-
J2374	Jiangsu	Live retail market	33°22′16″N	120°4′4″E	Duck	-	-	-	-
J2375	Jiangsu	Live retail market	33°22′16″N	120°4′4″E	Duck	-	-	-	-
J2376	Jiangsu	Live retail market	33°22′16″N	120°4′4″E	Chicken	-	-	-	-
J2377	Jiangsu	Live retail market	33°22′16″N	120°4′4″E	Chicken	-	-	-	-
J2378	Jiangsu	Live retail market	33°22′16″N	120°4′4″E	Chicken	-	-	-	-
J2379	Jiangsu	Live retail market	33°22′16″N	120°4′4″E	Chicken	-	-	-	-
J2380	Jiangsu	Live retail market	33°22′16″N	120°4′4″E	Chicken	-	-	-	-
J2381	Jiangsu	Live retail market	33°22′16″N	120°4′4″E	Duck	-	-	-	-
J2382	Jiangsu	Live retail market	33°22′16″N	120°4′4″E	Duck	-	-	-	-
J2383	Jiangsu	Live retail market	33°22′16″N	120°4′4″E	Duck	-	-	-	-
J2384	Jiangsu	Live retail market	33°22′16″N	120°4′4″E	Duck	-	-	-	-
J2385	Jiangsu	Live retail market	33°22′16″N	120°4′4″E	Duck	-	-	-	-
J2386	Jiangsu	Live retail market	33°22′16″N	120°4′4″E	Chicken	-	-	-	-
J2387	Jiangsu	Live retail market	33°22′16″N	120°4′4″E	Chicken	-	-	-	-
J2388	Jiangsu	Live retail market	33°22′16″N	120°4′4″E	Chicken	-	-	-	-
J2389	Jiangsu	Live retail market	33°22′16″N	120°4′4″E	Chicken	-	-	-	-
J2390	Jiangsu	Live retail market	33°22′16″N	120°4′4″E	Chicken	-	-	-	-
J2391	Jiangsu	Live retail market	33°22′21″N	120°3′50″E	Chicken	-	-	-	-
J2392	Jiangsu	Live retail market	33°22′21″N	120°3′50″E	Chicken	-	-	-	-
J2393	Jiangsu	Live retail market	33°22′21″N	120°3′50″E	Chicken	-	-	-	-
J2394	Jiangsu	Live retail market	33°22′21″N	120°3′50″E	Chicken	-	-	-	-
J2395	Jiangsu	Live retail market	33°22′21″N	120°3′50″E	Chicken	-	-	-	-
J2396	Jiangsu	Live retail market	33°22′21″N	120°3′50″E	Chicken	-	-	-	-
J2397	Jiangsu	Live retail market	33°22′21″N	120°3′50″E	Chicken	-	-	-	-
J2398	Jiangsu	Live retail market	33°22′21″N	120°3′50″E	Chicken	-	-	-	-
J2399	Jiangsu	Live retail market	33°22′21″N	120°3′50″E	Chicken	-	-	-	-
J2400	Jiangsu	Live retail market	33°22′21″N	120°3′50″E	Chicken	-	-	-	-
J2401	Jiangsu	Live retail market	33°22′21″N	120°3′50″E	Chicken	-	-	-	-
[truncated: 2,348 more rows]
