# Supplementary material for: A set of RT-PCR assays for detection of all known avian paramyxoviruses and application in surveillance of avian paramyxoviruses in China
Source: PeerJ. 2021 Mar 4;9:e10748. doi: 10.7717/peerj.10748 (PMC7937338; doi:10.7717/peerj.10748)
Supplement: Supplemental Information 4 [file peerj-09-10748-s004.xlsx]

## Sheet: Positives distribution
Raw data notes:
All the samples were detected by the assays reported here and the assay reported previously (Liu et al., 2011)
Yellow: 32 positives of APMV-1 or NDV (Class I) detected by the assays reported here and the assay reported previously (Liu et al., 2011)
Green: 20 positives of APMV-1 or NDV (Class II) detected by the assays reported here and the assay reported previously (Liu et al., 2011)
NO colour: 15 positives detected only by the assays reported here
Blue: 3 positives detected only by the assay reported previously (Liu et al., 2011)
Strains	Provinces	Hosts	Viruses detected	Distribution
chicken/Guangxi/2307/2018	Guangxi	chicken	APMV-1, ClassI	live bird retail market（LPM）
duck/Guizhou/2128/2018	Guizhou	duck	APMV-1, ClassI	LPM
pigeon/Ningxia/2366/2018	Ningxia	pigeon	APMV-1, ClassII	LPM
chicken/Yunnan/2073/2018	Yunnan	chicken	APMV-1, ClassI	LPM
chicken/Guizhou/2167/2018	Guizhou	chicken	APMV-1, ClassI	LPM
goose/Guizhou/2175/2018	Guizhou	goose	APMV-1, ClassI	LPM
chicken/Guizhou/2232/2018	Guizhou	chicken	APMV-1, ClassI	LPM
duck/Guizhou/2312/2018	Guizhou	duck	APMV-1, ClassI	Slaughterhouse
chicken/Guizhou/2227/2018	Guizhou	chicken	APMV-1, ClassI	LPM
chicken/Guizhou/2231/2018	Guizhou	chicken	APMV-1, ClassI	LPM
chicken/Guizhou/2230/2018	Guizhou	chicken	APMV-1, ClassI	LPM
duck/Guizhou/2031/2018	Guizhou	duck	APMV-1, ClassII	LPM
duck/Guizhou/2071/2018	Guizhou	duck	APMV-1, ClassII	LPM
duck/Guizhou/2077/2018	Guizhou	duck	APMV-1, ClassII	LPM
duck/Guizhou/2078/2018	Guizhou	duck	APMV-1, ClassI	LPM
duck/Guizhou/2079/2018	Guizhou	duck	APMV-1, ClassII	LPM
duck/Guizhou/2098/2018	Guizhou	duck	APMV-1, ClassI	LPM
chicken/Yunnan/2149/2018	Yunnan	chicken	APMV-1, ClassI	LPM
chicken/Ningxia/2037/2018	Ningxia	chicken	APMV-1, ClassII	LPM
duck/Xizang/2087/2018	Xizang	duck	APMV-1, ClassII	LPM
duck/Xizang/2090/2018	Xizang	duck	APMV-1, ClassI	LPM
duck/Guangxi/2215/2018	Guangxi	duck	APMV-1, ClassII	LPM
duck/Guangxi/2311/2018	Guangxi	duck	APMV-1, ClassII	LPM
duck/Guangxi/2354/2018	Guangxi	duck	APMV-1, ClassII	LPM
pigeon/Ningxia/2364/2018	Ningxia	pigeon	APMV-1, ClassII	LPM
chicken/Yunnan/2120/2018	Yunnan	chicken	APMV-1, ClassII	LPM
chicken/Yunnan/2136/2018	Yunnan	chicken	APMV-1, ClassII	LPM
chicken/Yunnan/2160/2018	Yunnan	chicken	APMV-1, ClassII	LPM
chicken/Heilongjiang/2149/2018	Heilongjiang	chicken	APMV-1, ClassII	Slaughterhouse
pigeon/Jiangsu/2453/2018	Jiangsu	pigeon	APMV-1, ClassII	LPM
chicken/Guangdong/2308/2018	Guangdong	chicken	APMV-1, ClassI	LPM
chicken/Guangdong/2338/2018	Guangdong	chicken	APMV-1, ClassI	LPM
chicken/Guangdong/2383/2018	Guangdong	chicken	APMV-1, ClassII	LPM
duck/Guizhou/2076/2018	Guizhou	duck	APMV-1, ClassII	LPM
duck/Guizhou/2080/2018	Guizhou	duck	APMV-1, ClassII	LPM
duck/Guizhou/2100/2018	Guizhou	duck	APMV-1, ClassII	LPM
duck/Guizhou/2117/2018	Guizhou	duck	APMV-1, ClassII	LPM
duck/Guizhou/2126/2018	Guizhou	duck	APMV-1, ClassII	LPM
chicken/Guizhou/2223/2018	Guizhou	chicken	APMV-1, ClassI	LPM
chicken/Guizhou/2224/2018	Guizhou	chicken	APMV-1, ClassI	LPM
chicken/Guizhou/2235/2018	Guizhou	chicken	APMV-1, ClassI	LPM
duck/Guizhou/2240/2018	Guizhou	duck	APMV-1, ClassI	LPM
chicken/Guizhou/2263/2018	Guizhou	chicken	APMV-1, ClassI	Slaughterhouse
chicken/Guizhou/2319/2018	Guizhou	chicken	APMV-1, ClassI	Slaughterhouse
chicken/Guangxi/2301/2018	Guangxi	chicken	APMV-1, ClassI	LPM
chicken/Guangxi/2304/2018	Guangxi	chicken	APMV-1, ClassI	LPM
chicken/Guangxi/2353/2018	Guangxi	chicken	APMV-1, ClassI	LPM
chicken/Guangxi/2355/2018	Guangxi	chicken	APMV-1, ClassI	LPM
chicken/Guangxi/2395/2018	Guangxi	chicken	APMV-1, ClassI	LPM
chicken/Yunnan/2305/2018	Yunnan	chicken	APMV-1, ClassI	LPM
chicken/Ningxia/2050/2018	Ningxia	chicken	APMV-1, ClassII	LPM
chicken/Jiangsu/2055/2018	Jiangsu	chicken	APMV-1, ClassII	Free-ranger
chicken/Guangdong/2285/2018	Guangdong	chicken	APMV-1, ClassI	LPM
chicken/Guangdong/2286/2018	Guangdong	chicken	APMV-1, ClassI	LPM
chicken/Guangdong/2292/2018	Guangdong	chicken	APMV-1, ClassI	LPM
chicken/Guangdong/2355/2018	Guangdong	chicken	APMV-1, ClassI	LPM
chicken/Guangdong/2357/2018	Guangdong	chicken	APMV-1, ClassI	LPM
chicken/Guangdong/2386/2018	Guangdong	chicken	APMV-1, ClassI	LPM
chicken/Guangdong/2411/2018	Guangdong	chicken	APMV-1, ClassII	LPM
chicken/Guangdong/2412/2018	Guangdong	chicken	APMV-1, ClassII	LPM
duck/Guangdong/2417/2018	Guangdong	duck	APMV-1, ClassII	LPM
chicken/Jiangxi/2071/2018	Jiangxi	chicken	APMV-1, ClassI	LPM
chicken/Jiangxi/2072/2018	Jiangxi	chicken	APMV-1, ClassI	LPM
chicken/Jiangxi/2073/2018	Jiangxi	chicken	APMV-1, ClassI	LPM
chicken/Jiangxi/2074/2018	Jiangxi	chicken	APMV-1, ClassI	LPM
chicken/Jiangxi/2086/2018	Jiangxi	chicken	APMV-1, ClassI	LPM
chicken/Jiangxi/2336/2018	Jiangxi	chicken	APMV-1, ClassI	LPM
parrot/Shandong/38/2018	Shandong	parrot	APMV-2	Pet bird market
parrot/Shandong/169/2018	Shandong	parrot	APMV-2	Pet bird market
parrot/Shandong/198/2018	Shandong	parrot	APMV-2	Pet bird market
duck/Tibet/2090/2018	Tibet	duck	APMV-1, ClassII	LPM
pigeon/Jiangsu/2455/2018	Jiangsu	pigeon	APMV-1, ClassII	LPM
pigeon/Yunan/2434/2018	Yunan	pigeon	APMV-1, ClassII	LPM
									YN2434						60	芒市
